# Supplementary material for: Forest before the trees in the aquatic world: global and local processing in teleost fishes
Source: PeerJ. 2020 Sep 24;8:e9871. doi: 10.7717/peerj.9871 (PMC7520085; doi:10.7717/peerj.9871)
Supplement: Supplemental Information 1 — Individual frequency for the reinforced control stimulus in the congruent condition and for the stimulus chosen in case of a global-to-local precedence in the incongruent condition. [file peerj-08-9871-s001.csv]

Species	Subject	Type	Figure	Day	Condition	Performance
Betta splendens	B1	Sparse	Cross	1	Incongruent	1
Betta splendens	B1	Sparse	Cross	1	Congruent	1
Betta splendens	B1	Sparse	Cross	1	Incongruent	0
Betta splendens	B1	Sparse	Cross	1	Congruent	1
Betta splendens	B1	Sparse	Cross	1	Incongruent	1
Betta splendens	B1	Sparse	Cross	1	Congruent	0
Betta splendens	B1	Sparse	Cross	1	Incongruent	1
Betta splendens	B1	Sparse	Cross	1	Congruent	1
Betta splendens	B1	Sparse	Cross	1	Incongruent	0
Betta splendens	B1	Sparse	Cross	1	Congruent	1
Betta splendens	B1	Sparse	Cross	1	Incongruent	1
Betta splendens	B1	Sparse	Cross	1	Congruent	1
Betta splendens	B1	Sparse	Cross	2	Congruent	1
Betta splendens	B1	Sparse	Cross	2	Incongruent	0
Betta splendens	B1	Sparse	Cross	2	Congruent	1
Betta splendens	B1	Sparse	Cross	2	Incongruent	1
Betta splendens	B1	Sparse	Cross	2	Congruent	1
Betta splendens	B1	Sparse	Cross	2	Incongruent	0
Betta splendens	B1	Sparse	Cross	2	Congruent	0
Betta splendens	B1	Sparse	Cross	2	Incongruent	1
Betta splendens	B1	Sparse	Cross	2	Congruent	0
Betta splendens	B1	Sparse	Cross	2	Incongruent	1
Betta splendens	B1	Sparse	Cross	2	Congruent	1
Betta splendens	B1	Sparse	Cross	2	Incongruent	1
Betta splendens	B1	Sparse	Cross	3	Incongruent	1
Betta splendens	B1	Sparse	Cross	3	Congruent	0
Betta splendens	B1	Sparse	Cross	3	Incongruent	0
Betta splendens	B1	Sparse	Cross	3	Congruent	0
Betta splendens	B1	Sparse	Cross	3	Incongruent	1
Betta splendens	B1	Sparse	Cross	3	Congruent	1
Betta splendens	B1	Sparse	Cross	3	Incongruent	1
Betta splendens	B1	Sparse	Cross	3	Congruent	1
Betta splendens	B1	Sparse	Cross	3	Incongruent	0
Betta splendens	B1	Sparse	Cross	3	Congruent	1
Betta splendens	B1	Sparse	Cross	3	Incongruent	1
Betta splendens	B1	Sparse	Cross	3	Congruent	1
Betta splendens	B1	Sparse	Cross	4	Congruent	1
Betta splendens	B1	Sparse	Cross	4	Incongruent	1
Betta splendens	B1	Sparse	Cross	4	Congruent	0
Betta splendens	B1	Sparse	Cross	4	Incongruent	0
Betta splendens	B1	Sparse	Cross	4	Congruent	1
Betta splendens	B1	Sparse	Cross	4	Incongruent	1
Betta splendens	B1	Sparse	Cross	4	Congruent	1
Betta splendens	B1	Sparse	Cross	4	Incongruent	1
Betta splendens	B1	Sparse	Cross	4	Congruent	0
Betta splendens	B1	Sparse	Cross	4	Incongruent	1
Betta splendens	B1	Sparse	Cross	4	Congruent	1
Betta splendens	B1	Sparse	Cross	4	Incongruent	1
Betta splendens	B1	Sparse	Cross	5	Incongruent	0
Betta splendens	B1	Sparse	Cross	5	Congruent	1
Betta splendens	B1	Sparse	Cross	5	Incongruent	0
Betta splendens	B1	Sparse	Cross	5	Congruent	1
Betta splendens	B1	Sparse	Cross	5	Incongruent	1
Betta splendens	B1	Sparse	Cross	5	Congruent	1
Betta splendens	B1	Sparse	Cross	5	Incongruent	1
Betta splendens	B1	Sparse	Cross	5	Congruent	0
Betta splendens	B1	Sparse	Cross	5	Incongruent	1
Betta splendens	B1	Sparse	Cross	5	Congruent	1
Betta splendens	B1	Sparse	Cross	5	Incongruent	1
Betta splendens	B1	Sparse	Cross	5	Congruent	1
Betta splendens	B10	Dense	Circle	1	Congruent	1
Betta splendens	B10	Dense	Circle	1	Incongruent	0
Betta splendens	B10	Dense	Circle	1	Congruent	1
Betta splendens	B10	Dense	Circle	1	Incongruent	1
Betta splendens	B10	Dense	Circle	1	Congruent	0
Betta splendens	B10	Dense	Circle	1	Incongruent	0
Betta splendens	B10	Dense	Circle	1	Congruent	1
Betta splendens	B10	Dense	Circle	1	Incongruent	1
Betta splendens	B10	Dense	Circle	1	Congruent	0
Betta splendens	B10	Dense	Circle	1	Incongruent	0
Betta splendens	B10	Dense	Circle	1	Congruent	1
Betta splendens	B10	Dense	Circle	1	Incongruent	1
Betta splendens	B10	Dense	Circle	2	Incongruent	0
Betta splendens	B10	Dense	Circle	2	Congruent	0
Betta splendens	B10	Dense	Circle	2	Incongruent	1
Betta splendens	B10	Dense	Circle	2	Congruent	1
Betta splendens	B10	Dense	Circle	2	Incongruent	0
Betta splendens	B10	Dense	Circle	2	Congruent	1
Betta splendens	B10	Dense	Circle	2	Incongruent	1
Betta splendens	B10	Dense	Circle	2	Congruent	0
Betta splendens	B10	Dense	Circle	2	Incongruent	1
Betta splendens	B10	Dense	Circle	2	Congruent	1
Betta splendens	B10	Dense	Circle	2	Incongruent	0
Betta splendens	B10	Dense	Circle	2	Congruent	0
Betta splendens	B10	Dense	Circle	3	Congruent	1
Betta splendens	B10	Dense	Circle	3	Incongruent	0
Betta splendens	B10	Dense	Circle	3	Congruent	0
Betta splendens	B10	Dense	Circle	3	Incongruent	0
Betta splendens	B10	Dense	Circle	3	Congruent	1
Betta splendens	B10	Dense	Circle	3	Incongruent	1
Betta splendens	B10	Dense	Circle	3	Congruent	1
Betta splendens	B10	Dense	Circle	3	Incongruent	1
Betta splendens	B10	Dense	Circle	3	Congruent	1
Betta splendens	B10	Dense	Circle	3	Incongruent	1
Betta splendens	B10	Dense	Circle	3	Congruent	1
Betta splendens	B10	Dense	Circle	3	Incongruent	1
Betta splendens	B10	Dense	Circle	4	Incongruent	1
Betta splendens	B10	Dense	Circle	4	Congruent	1
Betta splendens	B10	Dense	Circle	4	Incongruent	1
Betta splendens	B10	Dense	Circle	4	Congruent	0
Betta splendens	B10	Dense	Circle	4	Incongruent	1
Betta splendens	B10	Dense	Circle	4	Congruent	1
Betta splendens	B10	Dense	Circle	4	Incongruent	1
Betta splendens	B10	Dense	Circle	4	Congruent	0
Betta splendens	B10	Dense	Circle	4	Incongruent	0
Betta splendens	B10	Dense	Circle	4	Congruent	1
Betta splendens	B10	Dense	Circle	4	Incongruent	1
Betta splendens	B10	Dense	Circle	4	Congruent	0
Betta splendens	B10	Dense	Circle	5	Congruent	0
Betta splendens	B10	Dense	Circle	5	Incongruent	0
Betta splendens	B10	Dense	Circle	5	Congruent	0
Betta splendens	B10	Dense	Circle	5	Incongruent	0
Betta splendens	B10	Dense	Circle	5	Congruent	0
Betta splendens	B10	Dense	Circle	5	Incongruent	1
Betta splendens	B10	Dense	Circle	5	Congruent	1
Betta splendens	B10	Dense	Circle	5	Incongruent	0
Betta splendens	B10	Dense	Circle	5	Congruent	1
Betta splendens	B10	Dense	Circle	5	Incongruent	0
Betta splendens	B10	Dense	Circle	5	Congruent	0
Betta splendens	B10	Dense	Circle	5	Incongruent	1
Betta splendens	B11	Dense	Circle	1	Incongruent	0
Betta splendens	B11	Dense	Circle	1	Congruent	1
Betta splendens	B11	Dense	Circle	1	Incongruent	1
Betta splendens	B11	Dense	Circle	1	Congruent	1
Betta splendens	B11	Dense	Circle	1	Incongruent	1
Betta splendens	B11	Dense	Circle	1	Congruent	0
Betta splendens	B11	Dense	Circle	1	Incongruent	0
Betta splendens	B11	Dense	Circle	1	Congruent	0
Betta splendens	B11	Dense	Circle	1	Incongruent	1
Betta splendens	B11	Dense	Circle	1	Congruent	1
Betta splendens	B11	Dense	Circle	1	Incongruent	1
Betta splendens	B11	Dense	Circle	1	Congruent	0
Betta splendens	B11	Dense	Circle	2	Congruent	1
Betta splendens	B11	Dense	Circle	2	Incongruent	1
Betta splendens	B11	Dense	Circle	2	Congruent	0
Betta splendens	B11	Dense	Circle	2	Incongruent	0
Betta splendens	B11	Dense	Circle	2	Congruent	0
Betta splendens	B11	Dense	Circle	2	Incongruent	0
Betta splendens	B11	Dense	Circle	2	Congruent	1
Betta splendens	B11	Dense	Circle	2	Incongruent	1
Betta splendens	B11	Dense	Circle	2	Congruent	0
Betta splendens	B11	Dense	Circle	2	Incongruent	1
Betta splendens	B11	Dense	Circle	2	Congruent	1
Betta splendens	B11	Dense	Circle	2	Incongruent	0
Betta splendens	B11	Dense	Circle	3	Incongruent	1
Betta splendens	B11	Dense	Circle	3	Congruent	1
Betta splendens	B11	Dense	Circle	3	Incongruent	0
Betta splendens	B11	Dense	Circle	3	Congruent	0
Betta splendens	B11	Dense	Circle	3	Incongruent	1
Betta splendens	B11	Dense	Circle	3	Congruent	0
Betta splendens	B11	Dense	Circle	3	Incongruent	1
Betta splendens	B11	Dense	Circle	3	Congruent	0
Betta splendens	B11	Dense	Circle	3	Incongruent	0
Betta splendens	B11	Dense	Circle	3	Congruent	1
Betta splendens	B11	Dense	Circle	3	Incongruent	1
Betta splendens	B11	Dense	Circle	3	Congruent	0
Betta splendens	B11	Dense	Circle	4	Congruent	0
Betta splendens	B11	Dense	Circle	4	Incongruent	1
Betta splendens	B11	Dense	Circle	4	Congruent	1
Betta splendens	B11	Dense	Circle	4	Incongruent	1
Betta splendens	B11	Dense	Circle	4	Congruent	0
Betta splendens	B11	Dense	Circle	4	Incongruent	1
Betta splendens	B11	Dense	Circle	4	Congruent	1
Betta splendens	B11	Dense	Circle	4	Incongruent	1
Betta splendens	B11	Dense	Circle	4	Congruent	1
Betta splendens	B11	Dense	Circle	4	Incongruent	1
Betta splendens	B11	Dense	Circle	4	Congruent	0
Betta splendens	B11	Dense	Circle	4	Incongruent	1
Betta splendens	B11	Dense	Circle	5	Incongruent	0
Betta splendens	B11	Dense	Circle	5	Congruent	1
Betta splendens	B11	Dense	Circle	5	Incongruent	1
Betta splendens	B11	Dense	Circle	5	Congruent	0
Betta splendens	B11	Dense	Circle	5	Incongruent	0
Betta splendens	B11	Dense	Circle	5	Congruent	0
Betta splendens	B11	Dense	Circle	5	Incongruent	1
Betta splendens	B11	Dense	Circle	5	Congruent	1
Betta splendens	B11	Dense	Circle	5	Incongruent	1
Betta splendens	B11	Dense	Circle	5	Congruent	1
Betta splendens	B11	Dense	Circle	5	Incongruent	1
Betta splendens	B11	Dense	Circle	5	Congruent	1
Betta splendens	B12	Dense	Circle	1	Congruent	1
Betta splendens	B12	Dense	Circle	1	Incongruent	0
Betta splendens	B12	Dense	Circle	1	Congruent	1
Betta splendens	B12	Dense	Circle	1	Incongruent	0
Betta splendens	B12	Dense	Circle	1	Congruent	1
Betta splendens	B12	Dense	Circle	1	Incongruent	0
Betta splendens	B12	Dense	Circle	1	Congruent	1
Betta splendens	B12	Dense	Circle	1	Incongruent	1
Betta splendens	B12	Dense	Circle	1	Congruent	0
Betta splendens	B12	Dense	Circle	1	Incongruent	0
Betta splendens	B12	Dense	Circle	1	Congruent	1
Betta splendens	B12	Dense	Circle	1	Incongruent	1
Betta splendens	B12	Dense	Circle	2	Incongruent	1
Betta splendens	B12	Dense	Circle	2	Congruent	1
Betta splendens	B12	Dense	Circle	2	Incongruent	0
Betta splendens	B12	Dense	Circle	2	Congruent	1
Betta splendens	B12	Dense	Circle	2	Incongruent	0
Betta splendens	B12	Dense	Circle	2	Congruent	1
Betta splendens	B12	Dense	Circle	2	Incongruent	1
Betta splendens	B12	Dense	Circle	2	Congruent	0
Betta splendens	B12	Dense	Circle	2	Incongruent	0
Betta splendens	B12	Dense	Circle	2	Congruent	1
Betta splendens	B12	Dense	Circle	2	Incongruent	0
Betta splendens	B12	Dense	Circle	2	Congruent	1
Betta splendens	B12	Dense	Circle	3	Congruent	1
Betta splendens	B12	Dense	Circle	3	Incongruent	0
Betta splendens	B12	Dense	Circle	3	Congruent	1
Betta splendens	B12	Dense	Circle	3	Incongruent	1
Betta splendens	B12	Dense	Circle	3	Congruent	1
Betta splendens	B12	Dense	Circle	3	Incongruent	0
Betta splendens	B12	Dense	Circle	3	Congruent	0
Betta splendens	B12	Dense	Circle	3	Incongruent	0
Betta splendens	B12	Dense	Circle	3	Congruent	1
Betta splendens	B12	Dense	Circle	3	Incongruent	0
Betta splendens	B12	Dense	Circle	3	Congruent	1
Betta splendens	B12	Dense	Circle	3	Incongruent	1
Betta splendens	B12	Dense	Circle	4	Incongruent	1
Betta splendens	B12	Dense	Circle	4	Congruent	1
Betta splendens	B12	Dense	Circle	4	Incongruent	1
Betta splendens	B12	Dense	Circle	4	Congruent	0
Betta splendens	B12	Dense	Circle	4	Incongruent	1
Betta splendens	B12	Dense	Circle	4	Congruent	1
Betta splendens	B12	Dense	Circle	4	Incongruent	1
Betta splendens	B12	Dense	Circle	4	Congruent	1
Betta splendens	B12	Dense	Circle	4	Incongruent	1
Betta splendens	B12	Dense	Circle	4	Congruent	1
Betta splendens	B12	Dense	Circle	4	Incongruent	1
Betta splendens	B12	Dense	Circle	4	Congruent	1
Betta splendens	B12	Dense	Circle	5	Congruent	1
Betta splendens	B12	Dense	Circle	5	Incongruent	1
Betta splendens	B12	Dense	Circle	5	Congruent	1
Betta splendens	B12	Dense	Circle	5	Incongruent	0
Betta splendens	B12	Dense	Circle	5	Congruent	1
Betta splendens	B12	Dense	Circle	5	Incongruent	1
Betta splendens	B12	Dense	Circle	5	Congruent	0
Betta splendens	B12	Dense	Circle	5	Incongruent	0
Betta splendens	B12	Dense	Circle	5	Congruent	0
Betta splendens	B12	Dense	Circle	5	Incongruent	0
Betta splendens	B12	Dense	Circle	5	Congruent	1
Betta splendens	B12	Dense	Circle	5	Incongruent	0
Betta splendens	B2	Sparse	Cross	1	Congruent	0
Betta splendens	B2	Sparse	Cross	1	Incongruent	1
Betta splendens	B2	Sparse	Cross	1	Congruent	0
Betta splendens	B2	Sparse	Cross	1	Incongruent	1
Betta splendens	B2	Sparse	Cross	1	Congruent	1
Betta splendens	B2	Sparse	Cross	1	Incongruent	1
Betta splendens	B2	Sparse	Cross	1	Congruent	0
Betta splendens	B2	Sparse	Cross	1	Incongruent	1
Betta splendens	B2	Sparse	Cross	1	Congruent	0
Betta splendens	B2	Sparse	Cross	1	Incongruent	1
Betta splendens	B2	Sparse	Cross	1	Congruent	1
Betta splendens	B2	Sparse	Cross	1	Incongruent	1
Betta splendens	B2	Sparse	Cross	2	Incongruent	0
Betta splendens	B2	Sparse	Cross	2	Congruent	1
Betta splendens	B2	Sparse	Cross	2	Incongruent	1
Betta splendens	B2	Sparse	Cross	2	Congruent	1
Betta splendens	B2	Sparse	Cross	2	Incongruent	0
Betta splendens	B2	Sparse	Cross	2	Congruent	0
Betta splendens	B2	Sparse	Cross	2	Incongruent	1
Betta splendens	B2	Sparse	Cross	2	Congruent	0
Betta splendens	B2	Sparse	Cross	2	Incongruent	1
Betta splendens	B2	Sparse	Cross	2	Congruent	1
Betta splendens	B2	Sparse	Cross	2	Incongruent	1
Betta splendens	B2	Sparse	Cross	2	Congruent	1
Betta splendens	B2	Sparse	Cross	3	Congruent	1
Betta splendens	B2	Sparse	Cross	3	Incongruent	1
Betta splendens	B2	Sparse	Cross	3	Congruent	1
Betta splendens	B2	Sparse	Cross	3	Incongruent	1
Betta splendens	B2	Sparse	Cross	3	Congruent	0
Betta splendens	B2	Sparse	Cross	3	Incongruent	1
Betta splendens	B2	Sparse	Cross	3	Congruent	1
Betta splendens	B2	Sparse	Cross	3	Incongruent	1
Betta splendens	B2	Sparse	Cross	3	Congruent	0
Betta splendens	B2	Sparse	Cross	3	Incongruent	0
Betta splendens	B2	Sparse	Cross	3	Congruent	1
Betta splendens	B2	Sparse	Cross	3	Incongruent	1
Betta splendens	B2	Sparse	Cross	4	Incongruent	1
Betta splendens	B2	Sparse	Cross	4	Congruent	1
Betta splendens	B2	Sparse	Cross	4	Incongruent	1
Betta splendens	B2	Sparse	Cross	4	Congruent	0
Betta splendens	B2	Sparse	Cross	4	Incongruent	1
Betta splendens	B2	Sparse	Cross	4	Congruent	1
Betta splendens	B2	Sparse	Cross	4	Incongruent	1
Betta splendens	B2	Sparse	Cross	4	Congruent	1
Betta splendens	B2	Sparse	Cross	4	Incongruent	0
Betta splendens	B2	Sparse	Cross	4	Congruent	0
Betta splendens	B2	Sparse	Cross	4	Incongruent	1
Betta splendens	B2	Sparse	Cross	4	Congruent	1
Betta splendens	B2	Sparse	Cross	5	Congruent	0
Betta splendens	B2	Sparse	Cross	5	Incongruent	0
Betta splendens	B2	Sparse	Cross	5	Congruent	1
Betta splendens	B2	Sparse	Cross	5	Incongruent	0
Betta splendens	B2	Sparse	Cross	5	Congruent	1
Betta splendens	B2	Sparse	Cross	5	Incongruent	1
Betta splendens	B2	Sparse	Cross	5	Congruent	0
Betta splendens	B2	Sparse	Cross	5	Incongruent	1
Betta splendens	B2	Sparse	Cross	5	Congruent	0
Betta splendens	B2	Sparse	Cross	5	Incongruent	0
Betta splendens	B2	Sparse	Cross	5	Congruent	0
Betta splendens	B2	Sparse	Cross	5	Incongruent	1
Betta splendens	B3	Sparse	Cross	1	Incongruent	0
Betta splendens	B3	Sparse	Cross	1	Congruent	1
Betta splendens	B3	Sparse	Cross	1	Incongruent	0
Betta splendens	B3	Sparse	Cross	1	Congruent	1
Betta splendens	B3	Sparse	Cross	1	Incongruent	0
Betta splendens	B3	Sparse	Cross	1	Congruent	0
Betta splendens	B3	Sparse	Cross	1	Incongruent	0
Betta splendens	B3	Sparse	Cross	1	Congruent	0
Betta splendens	B3	Sparse	Cross	1	Incongruent	1
Betta splendens	B3	Sparse	Cross	1	Congruent	1
Betta splendens	B3	Sparse	Cross	1	Incongruent	0
Betta splendens	B3	Sparse	Cross	1	Congruent	1
Betta splendens	B3	Sparse	Cross	2	Congruent	1
Betta splendens	B3	Sparse	Cross	2	Incongruent	0
Betta splendens	B3	Sparse	Cross	2	Congruent	1
Betta splendens	B3	Sparse	Cross	2	Incongruent	0
Betta splendens	B3	Sparse	Cross	2	Congruent	0
Betta splendens	B3	Sparse	Cross	2	Incongruent	1
Betta splendens	B3	Sparse	Cross	2	Congruent	1
Betta splendens	B3	Sparse	Cross	2	Incongruent	0
Betta splendens	B3	Sparse	Cross	2	Congruent	1
Betta splendens	B3	Sparse	Cross	2	Incongruent	0
Betta splendens	B3	Sparse	Cross	2	Congruent	1
Betta splendens	B3	Sparse	Cross	2	Incongruent	0
Betta splendens	B3	Sparse	Cross	3	Incongruent	1
Betta splendens	B3	Sparse	Cross	3	Congruent	1
Betta splendens	B3	Sparse	Cross	3	Incongruent	1
Betta splendens	B3	Sparse	Cross	3	Congruent	0
Betta splendens	B3	Sparse	Cross	3	Incongruent	1
Betta splendens	B3	Sparse	Cross	3	Congruent	1
Betta splendens	B3	Sparse	Cross	3	Incongruent	0
Betta splendens	B3	Sparse	Cross	3	Congruent	0
Betta splendens	B3	Sparse	Cross	3	Incongruent	0
Betta splendens	B3	Sparse	Cross	3	Congruent	1
Betta splendens	B3	Sparse	Cross	3	Incongruent	0
Betta splendens	B3	Sparse	Cross	3	Congruent	0
Betta splendens	B3	Sparse	Cross	4	Congruent	0
Betta splendens	B3	Sparse	Cross	4	Incongruent	0
Betta splendens	B3	Sparse	Cross	4	Congruent	1
Betta splendens	B3	Sparse	Cross	4	Incongruent	1
Betta splendens	B3	Sparse	Cross	4	Congruent	0
Betta splendens	B3	Sparse	Cross	4	Incongruent	0
Betta splendens	B3	Sparse	Cross	4	Congruent	1
Betta splendens	B3	Sparse	Cross	4	Incongruent	0
Betta splendens	B3	Sparse	Cross	4	Congruent	0
Betta splendens	B3	Sparse	Cross	4	Incongruent	0
Betta splendens	B3	Sparse	Cross	4	Congruent	1
Betta splendens	B3	Sparse	Cross	4	Incongruent	1
Betta splendens	B3	Sparse	Cross	5	Incongruent	0
Betta splendens	B3	Sparse	Cross	5	Congruent	1
Betta splendens	B3	Sparse	Cross	5	Incongruent	0
Betta splendens	B3	Sparse	Cross	5	Congruent	1
Betta splendens	B3	Sparse	Cross	5	Incongruent	0
Betta splendens	B3	Sparse	Cross	5	Congruent	0
Betta splendens	B3	Sparse	Cross	5	Incongruent	1
Betta splendens	B3	Sparse	Cross	5	Congruent	1
Betta splendens	B3	Sparse	Cross	5	Incongruent	0
Betta splendens	B3	Sparse	Cross	5	Congruent	1
Betta splendens	B3	Sparse	Cross	5	Incongruent	0
Betta splendens	B3	Sparse	Cross	5	Congruent	1
Betta splendens	B4	Dense	Cross	1	Congruent	1
Betta splendens	B4	Dense	Cross	1	Incongruent	0
Betta splendens	B4	Dense	Cross	1	Congruent	0
Betta splendens	B4	Dense	Cross	1	Incongruent	1
Betta splendens	B4	Dense	Cross	1	Congruent	1
Betta splendens	B4	Dense	Cross	1	Incongruent	1
Betta splendens	B4	Dense	Cross	1	Congruent	0
Betta splendens	B4	Dense	Cross	1	Incongruent	1
Betta splendens	B4	Dense	Cross	1	Congruent	0
Betta splendens	B4	Dense	Cross	1	Incongruent	0
Betta splendens	B4	Dense	Cross	1	Congruent	1
Betta splendens	B4	Dense	Cross	1	Incongruent	1
Betta splendens	B4	Dense	Cross	2	Incongruent	1
Betta splendens	B4	Dense	Cross	2	Congruent	1
Betta splendens	B4	Dense	Cross	2	Incongruent	1
Betta splendens	B4	Dense	Cross	2	Congruent	0
Betta splendens	B4	Dense	Cross	2	Incongruent	0
Betta splendens	B4	Dense	Cross	2	Congruent	1
Betta splendens	B4	Dense	Cross	2	Incongruent	0
Betta splendens	B4	Dense	Cross	2	Congruent	1
Betta splendens	B4	Dense	Cross	2	Incongruent	1
Betta splendens	B4	Dense	Cross	2	Congruent	0
Betta splendens	B4	Dense	Cross	2	Incongruent	1
Betta splendens	B4	Dense	Cross	2	Congruent	1
Betta splendens	B4	Dense	Cross	3	Congruent	0
Betta splendens	B4	Dense	Cross	3	Incongruent	0
Betta splendens	B4	Dense	Cross	3	Congruent	0
Betta splendens	B4	Dense	Cross	3	Incongruent	1
Betta splendens	B4	Dense	Cross	3	Congruent	0
Betta splendens	B4	Dense	Cross	3	Incongruent	1
Betta splendens	B4	Dense	Cross	3	Congruent	1
Betta splendens	B4	Dense	Cross	3	Incongruent	0
Betta splendens	B4	Dense	Cross	3	Congruent	1
Betta splendens	B4	Dense	Cross	3	Incongruent	0
Betta splendens	B4	Dense	Cross	3	Congruent	1
Betta splendens	B4	Dense	Cross	3	Incongruent	1
Betta splendens	B4	Dense	Cross	4	Incongruent	1
Betta splendens	B4	Dense	Cross	4	Congruent	1
Betta splendens	B4	Dense	Cross	4	Incongruent	1
Betta splendens	B4	Dense	Cross	4	Congruent	1
Betta splendens	B4	Dense	Cross	4	Incongruent	1
Betta splendens	B4	Dense	Cross	4	Congruent	0
Betta splendens	B4	Dense	Cross	4	Incongruent	1
Betta splendens	B4	Dense	Cross	4	Congruent	1
Betta splendens	B4	Dense	Cross	4	Incongruent	0
Betta splendens	B4	Dense	Cross	4	Congruent	0
Betta splendens	B4	Dense	Cross	4	Incongruent	1
Betta splendens	B4	Dense	Cross	4	Congruent	1
Betta splendens	B4	Dense	Cross	5	Congruent	1
Betta splendens	B4	Dense	Cross	5	Incongruent	0
Betta splendens	B4	Dense	Cross	5	Congruent	0
Betta splendens	B4	Dense	Cross	5	Incongruent	1
Betta splendens	B4	Dense	Cross	5	Congruent	0
Betta splendens	B4	Dense	Cross	5	Incongruent	1
Betta splendens	B4	Dense	Cross	5	Congruent	1
Betta splendens	B4	Dense	Cross	5	Incongruent	1
Betta splendens	B4	Dense	Cross	5	Congruent	1
Betta splendens	B4	Dense	Cross	5	Incongruent	0
Betta splendens	B4	Dense	Cross	5	Congruent	1
Betta splendens	B4	Dense	Cross	5	Incongruent	1
Betta splendens	B5	Dense	Cross	1	Incongruent	0
Betta splendens	B5	Dense	Cross	1	Congruent	1
Betta splendens	B5	Dense	Cross	1	Incongruent	0
Betta splendens	B5	Dense	Cross	1	Congruent	0
Betta splendens	B5	Dense	Cross	1	Incongruent	1
Betta splendens	B5	Dense	Cross	1	Congruent	1
Betta splendens	B5	Dense	Cross	1	Incongruent	0
Betta splendens	B5	Dense	Cross	1	Congruent	1
Betta splendens	B5	Dense	Cross	1	Incongruent	1
Betta splendens	B5	Dense	Cross	1	Congruent	0
Betta splendens	B5	Dense	Cross	1	Incongruent	1
Betta splendens	B5	Dense	Cross	1	Congruent	1
Betta splendens	B5	Dense	Cross	2	Congruent	0
Betta splendens	B5	Dense	Cross	2	Incongruent	1
Betta splendens	B5	Dense	Cross	2	Congruent	0
Betta splendens	B5	Dense	Cross	2	Incongruent	1
Betta splendens	B5	Dense	Cross	2	Congruent	1
Betta splendens	B5	Dense	Cross	2	Incongruent	0
Betta splendens	B5	Dense	Cross	2	Congruent	1
Betta splendens	B5	Dense	Cross	2	Incongruent	1
Betta splendens	B5	Dense	Cross	2	Congruent	0
Betta splendens	B5	Dense	Cross	2	Incongruent	1
Betta splendens	B5	Dense	Cross	2	Congruent	1
Betta splendens	B5	Dense	Cross	2	Incongruent	1
Betta splendens	B5	Dense	Cross	3	Incongruent	1
Betta splendens	B5	Dense	Cross	3	Congruent	1
Betta splendens	B5	Dense	Cross	3	Incongruent	1
Betta splendens	B5	Dense	Cross	3	Congruent	0
Betta splendens	B5	Dense	Cross	3	Incongruent	1
Betta splendens	B5	Dense	Cross	3	Congruent	0
Betta splendens	B5	Dense	Cross	3	Incongruent	1
Betta splendens	B5	Dense	Cross	3	Congruent	1
Betta splendens	B5	Dense	Cross	3	Incongruent	1
Betta splendens	B5	Dense	Cross	3	Congruent	1
Betta splendens	B5	Dense	Cross	3	Incongruent	1
Betta splendens	B5	Dense	Cross	3	Congruent	0
Betta splendens	B5	Dense	Cross	4	Congruent	1
Betta splendens	B5	Dense	Cross	4	Incongruent	1
Betta splendens	B5	Dense	Cross	4	Congruent	0
Betta splendens	B5	Dense	Cross	4	Incongruent	1
Betta splendens	B5	Dense	Cross	4	Congruent	1
Betta splendens	B5	Dense	Cross	4	Incongruent	1
Betta splendens	B5	Dense	Cross	4	Congruent	1
Betta splendens	B5	Dense	Cross	4	Incongruent	0
Betta splendens	B5	Dense	Cross	4	Congruent	1
Betta splendens	B5	Dense	Cross	4	Incongruent	1
Betta splendens	B5	Dense	Cross	4	Congruent	1
Betta splendens	B5	Dense	Cross	4	Incongruent	0
Betta splendens	B5	Dense	Cross	5	Incongruent	0
Betta splendens	B5	Dense	Cross	5	Congruent	0
Betta splendens	B5	Dense	Cross	5	Incongruent	0
Betta splendens	B5	Dense	Cross	5	Congruent	1
Betta splendens	B5	Dense	Cross	5	Incongruent	0
Betta splendens	B5	Dense	Cross	5	Congruent	1
Betta splendens	B5	Dense	Cross	5	Incongruent	0
Betta splendens	B5	Dense	Cross	5	Congruent	0
Betta splendens	B5	Dense	Cross	5	Incongruent	1
Betta splendens	B5	Dense	Cross	5	Congruent	1
Betta splendens	B5	Dense	Cross	5	Incongruent	0
Betta splendens	B5	Dense	Cross	5	Congruent	1
Betta splendens	B6	Dense	Cross	1	Congruent	1
Betta splendens	B6	Dense	Cross	1	Incongruent	0
Betta splendens	B6	Dense	Cross	1	Congruent	0
Betta splendens	B6	Dense	Cross	1	Incongruent	0
Betta splendens	B6	Dense	Cross	1	Congruent	1
Betta splendens	B6	Dense	Cross	1	Incongruent	1
Betta splendens	B6	Dense	Cross	1	Congruent	0
Betta splendens	B6	Dense	Cross	1	Incongruent	0
Betta splendens	B6	Dense	Cross	1	Congruent	1
Betta splendens	B6	Dense	Cross	1	Incongruent	0
Betta splendens	B6	Dense	Cross	1	Congruent	0
Betta splendens	B6	Dense	Cross	1	Incongruent	0
Betta splendens	B6	Dense	Cross	2	Incongruent	1
Betta splendens	B6	Dense	Cross	2	Congruent	1
Betta splendens	B6	Dense	Cross	2	Incongruent	0
Betta splendens	B6	Dense	Cross	2	Congruent	0
Betta splendens	B6	Dense	Cross	2	Incongruent	0
Betta splendens	B6	Dense	Cross	2	Congruent	1
Betta splendens	B6	Dense	Cross	2	Incongruent	0
Betta splendens	B6	Dense	Cross	2	Congruent	1
Betta splendens	B6	Dense	Cross	2	Incongruent	1
Betta splendens	B6	Dense	Cross	2	Congruent	0
Betta splendens	B6	Dense	Cross	2	Incongruent	0
Betta splendens	B6	Dense	Cross	2	Congruent	1
Betta splendens	B6	Dense	Cross	3	Congruent	1
Betta splendens	B6	Dense	Cross	3	Incongruent	0
Betta splendens	B6	Dense	Cross	3	Congruent	0
Betta splendens	B6	Dense	Cross	3	Incongruent	1
Betta splendens	B6	Dense	Cross	3	Congruent	1
Betta splendens	B6	Dense	Cross	3	Incongruent	0
Betta splendens	B6	Dense	Cross	3	Congruent	1
Betta splendens	B6	Dense	Cross	3	Incongruent	0
Betta splendens	B6	Dense	Cross	3	Congruent	0
Betta splendens	B6	Dense	Cross	3	Incongruent	0
Betta splendens	B6	Dense	Cross	3	Congruent	1
Betta splendens	B6	Dense	Cross	3	Incongruent	1
Betta splendens	B6	Dense	Cross	4	Incongruent	1
Betta splendens	B6	Dense	Cross	4	Congruent	1
Betta splendens	B6	Dense	Cross	4	Incongruent	1
Betta splendens	B6	Dense	Cross	4	Congruent	1
Betta splendens	B6	Dense	Cross	4	Incongruent	0
Betta splendens	B6	Dense	Cross	4	Congruent	0
Betta splendens	B6	Dense	Cross	4	Incongruent	0
Betta splendens	B6	Dense	Cross	4	Congruent	1
Betta splendens	B6	Dense	Cross	4	Incongruent	1
Betta splendens	B6	Dense	Cross	4	Congruent	1
Betta splendens	B6	Dense	Cross	4	Incongruent	1
Betta splendens	B6	Dense	Cross	4	Congruent	1
Betta splendens	B6	Dense	Cross	5	Congruent	1
Betta splendens	B6	Dense	Cross	5	Incongruent	1
Betta splendens	B6	Dense	Cross	5	Congruent	0
Betta splendens	B6	Dense	Cross	5	Incongruent	1
Betta splendens	B6	Dense	Cross	5	Congruent	1
Betta splendens	B6	Dense	Cross	5	Incongruent	0
Betta splendens	B6	Dense	Cross	5	Congruent	1
Betta splendens	B6	Dense	Cross	5	Incongruent	1
Betta splendens	B6	Dense	Cross	5	Congruent	1
Betta splendens	B6	Dense	Cross	5	Incongruent	0
Betta splendens	B6	Dense	Cross	5	Congruent	1
Betta splendens	B6	Dense	Cross	5	Incongruent	0
Betta splendens	B7	Sparse	Circle	1	Incongruent	1
Betta splendens	B7	Sparse	Circle	1	Congruent	0
Betta splendens	B7	Sparse	Circle	1	Incongruent	1
Betta splendens	B7	Sparse	Circle	1	Congruent	0
Betta splendens	B7	Sparse	Circle	1	Incongruent	1
Betta splendens	B7	Sparse	Circle	1	Congruent	1
Betta splendens	B7	Sparse	Circle	1	Incongruent	1
Betta splendens	B7	Sparse	Circle	1	Congruent	0
Betta splendens	B7	Sparse	Circle	1	Incongruent	1
Betta splendens	B7	Sparse	Circle	1	Congruent	1
Betta splendens	B7	Sparse	Circle	1	Incongruent	0
Betta splendens	B7	Sparse	Circle	1	Congruent	0
Betta splendens	B7	Sparse	Circle	2	Congruent	1
Betta splendens	B7	Sparse	Circle	2	Incongruent	1
Betta splendens	B7	Sparse	Circle	2	Congruent	1
Betta splendens	B7	Sparse	Circle	2	Incongruent	1
Betta splendens	B7	Sparse	Circle	2	Congruent	0
Betta splendens	B7	Sparse	Circle	2	Incongruent	0
Betta splendens	B7	Sparse	Circle	2	Congruent	1
Betta splendens	B7	Sparse	Circle	2	Incongruent	0
Betta splendens	B7	Sparse	Circle	2	Congruent	1
Betta splendens	B7	Sparse	Circle	2	Incongruent	1
Betta splendens	B7	Sparse	Circle	2	Congruent	0
Betta splendens	B7	Sparse	Circle	2	Incongruent	1
Betta splendens	B7	Sparse	Circle	3	Incongruent	1
Betta splendens	B7	Sparse	Circle	3	Congruent	1
Betta splendens	B7	Sparse	Circle	3	Incongruent	0
Betta splendens	B7	Sparse	Circle	3	Congruent	0
Betta splendens	B7	Sparse	Circle	3	Incongruent	1
Betta splendens	B7	Sparse	Circle	3	Congruent	1
Betta splendens	B7	Sparse	Circle	3	Incongruent	1
Betta splendens	B7	Sparse	Circle	3	Congruent	1
Betta splendens	B7	Sparse	Circle	3	Incongruent	0
Betta splendens	B7	Sparse	Circle	3	Congruent	0
Betta splendens	B7	Sparse	Circle	3	Incongruent	1
Betta splendens	B7	Sparse	Circle	3	Congruent	1
Betta splendens	B7	Sparse	Circle	4	Congruent	1
Betta splendens	B7	Sparse	Circle	4	Incongruent	0
Betta splendens	B7	Sparse	Circle	4	Congruent	1
Betta splendens	B7	Sparse	Circle	4	Incongruent	1
Betta splendens	B7	Sparse	Circle	4	Congruent	0
Betta splendens	B7	Sparse	Circle	4	Incongruent	0
Betta splendens	B7	Sparse	Circle	4	Congruent	1
Betta splendens	B7	Sparse	Circle	4	Incongruent	1
Betta splendens	B7	Sparse	Circle	4	Congruent	0
Betta splendens	B7	Sparse	Circle	4	Incongruent	1
Betta splendens	B7	Sparse	Circle	4	Congruent	1
Betta splendens	B7	Sparse	Circle	4	Incongruent	0
Betta splendens	B7	Sparse	Circle	5	Incongruent	0
Betta splendens	B7	Sparse	Circle	5	Congruent	1
Betta splendens	B7	Sparse	Circle	5	Incongruent	1
Betta splendens	B7	Sparse	Circle	5	Congruent	1
Betta splendens	B7	Sparse	Circle	5	Incongruent	0
Betta splendens	B7	Sparse	Circle	5	Congruent	1
Betta splendens	B7	Sparse	Circle	5	Incongruent	1
Betta splendens	B7	Sparse	Circle	5	Congruent	0
Betta splendens	B7	Sparse	Circle	5	Incongruent	1
Betta splendens	B7	Sparse	Circle	5	Congruent	0
Betta splendens	B7	Sparse	Circle	5	Incongruent	1
Betta splendens	B7	Sparse	Circle	5	Congruent	1
Betta splendens	B8	Sparse	Circle	1	Congruent	0
Betta splendens	B8	Sparse	Circle	1	Incongruent	1
Betta splendens	B8	Sparse	Circle	1	Congruent	0
Betta splendens	B8	Sparse	Circle	1	Incongruent	1
Betta splendens	B8	Sparse	Circle	1	Congruent	1
Betta splendens	B8	Sparse	Circle	1	Incongruent	1
Betta splendens	B8	Sparse	Circle	1	Congruent	1
Betta splendens	B8	Sparse	Circle	1	Incongruent	0
Betta splendens	B8	Sparse	Circle	1	Congruent	0
Betta splendens	B8	Sparse	Circle	1	Incongruent	1
Betta splendens	B8	Sparse	Circle	1	Congruent	1
Betta splendens	B8	Sparse	Circle	1	Incongruent	1
Betta splendens	B8	Sparse	Circle	2	Incongruent	1
Betta splendens	B8	Sparse	Circle	2	Congruent	1
Betta splendens	B8	Sparse	Circle	2	Incongruent	0
Betta splendens	B8	Sparse	Circle	2	Congruent	1
Betta splendens	B8	Sparse	Circle	2	Incongruent	1
Betta splendens	B8	Sparse	Circle	2	Congruent	1
Betta splendens	B8	Sparse	Circle	2	Incongruent	1
Betta splendens	B8	Sparse	Circle	2	Congruent	0
Betta splendens	B8	Sparse	Circle	2	Incongruent	1
Betta splendens	B8	Sparse	Circle	2	Congruent	1
Betta splendens	B8	Sparse	Circle	2	Incongruent	1
Betta splendens	B8	Sparse	Circle	2	Congruent	0
Betta splendens	B8	Sparse	Circle	3	Congruent	1
Betta splendens	B8	Sparse	Circle	3	Incongruent	1
Betta splendens	B8	Sparse	Circle	3	Congruent	1
Betta splendens	B8	Sparse	Circle	3	Incongruent	0
Betta splendens	B8	Sparse	Circle	3	Congruent	1
Betta splendens	B8	Sparse	Circle	3	Incongruent	1
Betta splendens	B8	Sparse	Circle	3	Congruent	0
Betta splendens	B8	Sparse	Circle	3	Incongruent	1
Betta splendens	B8	Sparse	Circle	3	Congruent	1
Betta splendens	B8	Sparse	Circle	3	Incongruent	1
Betta splendens	B8	Sparse	Circle	3	Congruent	1
Betta splendens	B8	Sparse	Circle	3	Incongruent	1
Betta splendens	B8	Sparse	Circle	4	Incongruent	1
Betta splendens	B8	Sparse	Circle	4	Congruent	1
Betta splendens	B8	Sparse	Circle	4	Incongruent	1
Betta splendens	B8	Sparse	Circle	4	Congruent	0
Betta splendens	B8	Sparse	Circle	4	Incongruent	1
Betta splendens	B8	Sparse	Circle	4	Congruent	1
Betta splendens	B8	Sparse	Circle	4	Incongruent	0
Betta splendens	B8	Sparse	Circle	4	Congruent	0
Betta splendens	B8	Sparse	Circle	4	Incongruent	1
Betta splendens	B8	Sparse	Circle	4	Congruent	1
Betta splendens	B8	Sparse	Circle	4	Incongruent	1
Betta splendens	B8	Sparse	Circle	4	Congruent	1
Betta splendens	B8	Sparse	Circle	5	Congruent	1
Betta splendens	B8	Sparse	Circle	5	Incongruent	1
Betta splendens	B8	Sparse	Circle	5	Congruent	1
Betta splendens	B8	Sparse	Circle	5	Incongruent	1
Betta splendens	B8	Sparse	Circle	5	Congruent	0
Betta splendens	B8	Sparse	Circle	5	Incongruent	0
Betta splendens	B8	Sparse	Circle	5	Congruent	1
Betta splendens	B8	Sparse	Circle	5	Incongruent	1
Betta splendens	B8	Sparse	Circle	5	Congruent	0
Betta splendens	B8	Sparse	Circle	5	Incongruent	0
Betta splendens	B8	Sparse	Circle	5	Congruent	1
Betta splendens	B8	Sparse	Circle	5	Incongruent	1
Betta splendens	B9	Sparse	Circle	1	Incongruent	1
Betta splendens	B9	Sparse	Circle	1	Congruent	1
Betta splendens	B9	Sparse	Circle	1	Incongruent	1
Betta splendens	B9	Sparse	Circle	1	Congruent	1
Betta splendens	B9	Sparse	Circle	1	Incongruent	0
Betta splendens	B9	Sparse	Circle	1	Congruent	1
Betta splendens	B9	Sparse	Circle	1	Incongruent	1
Betta splendens	B9	Sparse	Circle	1	Congruent	0
Betta splendens	B9	Sparse	Circle	1	Incongruent	1
Betta splendens	B9	Sparse	Circle	1	Congruent	1
Betta splendens	B9	Sparse	Circle	1	Incongruent	0
Betta splendens	B9	Sparse	Circle	1	Congruent	1
Betta splendens	B9	Sparse	Circle	2	Congruent	1
Betta splendens	B9	Sparse	Circle	2	Incongruent	1
Betta splendens	B9	Sparse	Circle	2	Congruent	1
Betta splendens	B9	Sparse	Circle	2	Incongruent	1
Betta splendens	B9	Sparse	Circle	2	Congruent	0
Betta splendens	B9	Sparse	Circle	2	Incongruent	0
Betta splendens	B9	Sparse	Circle	2	Congruent	1
Betta splendens	B9	Sparse	Circle	2	Incongruent	0
Betta splendens	B9	Sparse	Circle	2	Congruent	0
Betta splendens	B9	Sparse	Circle	2	Incongruent	1
Betta splendens	B9	Sparse	Circle	2	Congruent	1
Betta splendens	B9	Sparse	Circle	2	Incongruent	1
Betta splendens	B9	Sparse	Circle	3	Incongruent	0
Betta splendens	B9	Sparse	Circle	3	Congruent	1
Betta splendens	B9	Sparse	Circle	3	Incongruent	0
Betta splendens	B9	Sparse	Circle	3	Congruent	1
Betta splendens	B9	Sparse	Circle	3	Incongruent	0
Betta splendens	B9	Sparse	Circle	3	Congruent	0
Betta splendens	B9	Sparse	Circle	3	Incongruent	0
Betta splendens	B9	Sparse	Circle	3	Congruent	1
Betta splendens	B9	Sparse	Circle	3	Incongruent	1
Betta splendens	B9	Sparse	Circle	3	Congruent	0
Betta splendens	B9	Sparse	Circle	3	Incongruent	1
Betta splendens	B9	Sparse	Circle	3	Congruent	1
Betta splendens	B9	Sparse	Circle	4	Congruent	0
Betta splendens	B9	Sparse	Circle	4	Incongruent	0
Betta splendens	B9	Sparse	Circle	4	Congruent	1
Betta splendens	B9	Sparse	Circle	4	Incongruent	1
Betta splendens	B9	Sparse	Circle	4	Congruent	0
Betta splendens	B9	Sparse	Circle	4	Incongruent	1
Betta splendens	B9	Sparse	Circle	4	Congruent	1
Betta splendens	B9	Sparse	Circle	4	Incongruent	1
Betta splendens	B9	Sparse	Circle	4	Congruent	0
Betta splendens	B9	Sparse	Circle	4	Incongruent	0
Betta splendens	B9	Sparse	Circle	4	Congruent	1
Betta splendens	B9	Sparse	Circle	4	Incongruent	1
Betta splendens	B9	Sparse	Circle	5	Incongruent	0
Betta splendens	B9	Sparse	Circle	5	Congruent	1
Betta splendens	B9	Sparse	Circle	5	Incongruent	1
Betta splendens	B9	Sparse	Circle	5	Congruent	0
Betta splendens	B9	Sparse	Circle	5	Incongruent	1
Betta splendens	B9	Sparse	Circle	5	Congruent	0
Betta splendens	B9	Sparse	Circle	5	Incongruent	1
Betta splendens	B9	Sparse	Circle	5	Congruent	1
Betta splendens	B9	Sparse	Circle	5	Incongruent	0
Betta splendens	B9	Sparse	Circle	5	Congruent	1
Betta splendens	B9	Sparse	Circle	5	Incongruent	0
Betta splendens	B9	Sparse	Circle	5	Congruent	1
Danio rerio	D1	Sparse	Cross	1	Incongruent	1
Danio rerio	D1	Sparse	Cross	1	Congruent	1
Danio rerio	D1	Sparse	Cross	1	Incongruent	0
Danio rerio	D1	Sparse	Cross	1	Congruent	1
Danio rerio	D1	Sparse	Cross	1	Incongruent	0
Danio rerio	D1	Sparse	Cross	1	Congruent	1
Danio rerio	D1	Sparse	Cross	1	Incongruent	0
Danio rerio	D1	Sparse	Cross	1	Congruent	1
Danio rerio	D1	Sparse	Cross	1	Incongruent	0
Danio rerio	D1	Sparse	Cross	1	Congruent	0
Danio rerio	D1	Sparse	Cross	1	Incongruent	1
Danio rerio	D1	Sparse	Cross	1	Congruent	1
Danio rerio	D1	Sparse	Cross	2	Congruent	1
Danio rerio	D1	Sparse	Cross	2	Incongruent	0
Danio rerio	D1	Sparse	Cross	2	Congruent	1
Danio rerio	D1	Sparse	Cross	2	Incongruent	0
Danio rerio	D1	Sparse	Cross	2	Congruent	1
Danio rerio	D1	Sparse	Cross	2	Incongruent	1
Danio rerio	D1	Sparse	Cross	2	Congruent	1
Danio rerio	D1	Sparse	Cross	2	Incongruent	0
Danio rerio	D1	Sparse	Cross	2	Congruent	1
Danio rerio	D1	Sparse	Cross	2	Incongruent	0
Danio rerio	D1	Sparse	Cross	2	Congruent	1
Danio rerio	D1	Sparse	Cross	2	Incongruent	1
Danio rerio	D1	Sparse	Cross	3	Incongruent	0
Danio rerio	D1	Sparse	Cross	3	Congruent	1
Danio rerio	D1	Sparse	Cross	3	Incongruent	1
Danio rerio	D1	Sparse	Cross	3	Congruent	1
Danio rerio	D1	Sparse	Cross	3	Incongruent	0
Danio rerio	D1	Sparse	Cross	3	Congruent	1
Danio rerio	D1	Sparse	Cross	3	Incongruent	1
Danio rerio	D1	Sparse	Cross	3	Congruent	0
Danio rerio	D1	Sparse	Cross	3	Incongruent	1
Danio rerio	D1	Sparse	Cross	3	Congruent	1
Danio rerio	D1	Sparse	Cross	3	Incongruent	0
Danio rerio	D1	Sparse	Cross	3	Congruent	0
Danio rerio	D1	Sparse	Cross	4	Congruent	1
Danio rerio	D1	Sparse	Cross	4	Incongruent	0
Danio rerio	D1	Sparse	Cross	4	Congruent	1
Danio rerio	D1	Sparse	Cross	4	Incongruent	0
Danio rerio	D1	Sparse	Cross	4	Congruent	0
Danio rerio	D1	Sparse	Cross	4	Incongruent	1
Danio rerio	D1	Sparse	Cross	4	Congruent	1
Danio rerio	D1	Sparse	Cross	4	Incongruent	0
Danio rerio	D1	Sparse	Cross	4	Congruent	1
Danio rerio	D1	Sparse	Cross	4	Incongruent	1
Danio rerio	D1	Sparse	Cross	4	Congruent	1
Danio rerio	D1	Sparse	Cross	4	Incongruent	1
Danio rerio	D1	Sparse	Cross	5	Incongruent	0
Danio rerio	D1	Sparse	Cross	5	Congruent	1
Danio rerio	D1	Sparse	Cross	5	Incongruent	0
Danio rerio	D1	Sparse	Cross	5	Congruent	1
Danio rerio	D1	Sparse	Cross	5	Incongruent	0
Danio rerio	D1	Sparse	Cross	5	Congruent	0
Danio rerio	D1	Sparse	Cross	5	Incongruent	1
Danio rerio	D1	Sparse	Cross	5	Congruent	1
Danio rerio	D1	Sparse	Cross	5	Incongruent	0
Danio rerio	D1	Sparse	Cross	5	Congruent	1
Danio rerio	D1	Sparse	Cross	5	Incongruent	0
Danio rerio	D1	Sparse	Cross	5	Congruent	1
Danio rerio	D10	Dense	Circle	1	Congruent	1
Danio rerio	D10	Dense	Circle	1	Incongruent	0
Danio rerio	D10	Dense	Circle	1	Congruent	0
Danio rerio	D10	Dense	Circle	1	Incongruent	0
Danio rerio	D10	Dense	Circle	1	Congruent	1
Danio rerio	D10	Dense	Circle	1	Incongruent	0
Danio rerio	D10	Dense	Circle	1	Congruent	1
Danio rerio	D10	Dense	Circle	1	Incongruent	1
Danio rerio	D10	Dense	Circle	1	Congruent	1
Danio rerio	D10	Dense	Circle	1	Incongruent	0
Danio rerio	D10	Dense	Circle	1	Congruent	1
Danio rerio	D10	Dense	Circle	1	Incongruent	1
Danio rerio	D10	Dense	Circle	2	Incongruent	0
Danio rerio	D10	Dense	Circle	2	Congruent	0
Danio rerio	D10	Dense	Circle	2	Incongruent	0
Danio rerio	D10	Dense	Circle	2	Congruent	0
Danio rerio	D10	Dense	Circle	2	Incongruent	1
Danio rerio	D10	Dense	Circle	2	Congruent	1
Danio rerio	D10	Dense	Circle	2	Incongruent	1
Danio rerio	D10	Dense	Circle	2	Congruent	0
Danio rerio	D10	Dense	Circle	2	Incongruent	0
Danio rerio	D10	Dense	Circle	2	Congruent	1
Danio rerio	D10	Dense	Circle	2	Incongruent	1
Danio rerio	D10	Dense	Circle	2	Congruent	1
Danio rerio	D10	Dense	Circle	3	Congruent	1
Danio rerio	D10	Dense	Circle	3	Incongruent	0
Danio rerio	D10	Dense	Circle	3	Congruent	0
Danio rerio	D10	Dense	Circle	3	Incongruent	0
Danio rerio	D10	Dense	Circle	3	Congruent	1
Danio rerio	D10	Dense	Circle	3	Incongruent	1
Danio rerio	D10	Dense	Circle	3	Congruent	0
Danio rerio	D10	Dense	Circle	3	Incongruent	1
Danio rerio	D10	Dense	Circle	3	Congruent	1
Danio rerio	D10	Dense	Circle	3	Incongruent	0
Danio rerio	D10	Dense	Circle	3	Congruent	1
Danio rerio	D10	Dense	Circle	3	Incongruent	1
Danio rerio	D10	Dense	Circle	4	Incongruent	0
Danio rerio	D10	Dense	Circle	4	Congruent	0
Danio rerio	D10	Dense	Circle	4	Incongruent	0
Danio rerio	D10	Dense	Circle	4	Congruent	1
Danio rerio	D10	Dense	Circle	4	Incongruent	1
Danio rerio	D10	Dense	Circle	4	Congruent	1
Danio rerio	D10	Dense	Circle	4	Incongruent	0
Danio rerio	D10	Dense	Circle	4	Congruent	0
Danio rerio	D10	Dense	Circle	4	Incongruent	1
Danio rerio	D10	Dense	Circle	4	Congruent	1
Danio rerio	D10	Dense	Circle	4	Incongruent	0
Danio rerio	D10	Dense	Circle	4	Congruent	0
Danio rerio	D10	Dense	Circle	5	Congruent	1
Danio rerio	D10	Dense	Circle	5	Incongruent	1
Danio rerio	D10	Dense	Circle	5	Congruent	1
Danio rerio	D10	Dense	Circle	5	Incongruent	1
Danio rerio	D10	Dense	Circle	5	Congruent	1
Danio rerio	D10	Dense	Circle	5	Incongruent	0
Danio rerio	D10	Dense	Circle	5	Congruent	1
Danio rerio	D10	Dense	Circle	5	Incongruent	0
Danio rerio	D10	Dense	Circle	5	Congruent	1
Danio rerio	D10	Dense	Circle	5	Incongruent	0
Danio rerio	D10	Dense	Circle	5	Congruent	1
Danio rerio	D10	Dense	Circle	5	Incongruent	1
Danio rerio	D11	Dense	Circle	1	Incongruent	1
Danio rerio	D11	Dense	Circle	1	Congruent	1
Danio rerio	D11	Dense	Circle	1	Incongruent	0
Danio rerio	D11	Dense	Circle	1	Congruent	1
Danio rerio	D11	Dense	Circle	1	Incongruent	0
Danio rerio	D11	Dense	Circle	1	Congruent	1
Danio rerio	D11	Dense	Circle	1	Incongruent	1
Danio rerio	D11	Dense	Circle	1	Congruent	1
Danio rerio	D11	Dense	Circle	1	Incongruent	0
Danio rerio	D11	Dense	Circle	1	Congruent	0
Danio rerio	D11	Dense	Circle	1	Incongruent	0
Danio rerio	D11	Dense	Circle	1	Congruent	1
Danio rerio	D11	Dense	Circle	2	Congruent	0
Danio rerio	D11	Dense	Circle	2	Incongruent	1
Danio rerio	D11	Dense	Circle	2	Congruent	1
Danio rerio	D11	Dense	Circle	2	Incongruent	1
Danio rerio	D11	Dense	Circle	2	Congruent	1
Danio rerio	D11	Dense	Circle	2	Incongruent	0
Danio rerio	D11	Dense	Circle	2	Congruent	1
Danio rerio	D11	Dense	Circle	2	Incongruent	0
Danio rerio	D11	Dense	Circle	2	Congruent	0
Danio rerio	D11	Dense	Circle	2	Incongruent	1
Danio rerio	D11	Dense	Circle	2	Congruent	0
Danio rerio	D11	Dense	Circle	2	Incongruent	1
Danio rerio	D11	Dense	Circle	3	Incongruent	0
Danio rerio	D11	Dense	Circle	3	Congruent	0
Danio rerio	D11	Dense	Circle	3	Incongruent	0
Danio rerio	D11	Dense	Circle	3	Congruent	1
Danio rerio	D11	Dense	Circle	3	Incongruent	1
Danio rerio	D11	Dense	Circle	3	Congruent	0
Danio rerio	D11	Dense	Circle	3	Incongruent	1
Danio rerio	D11	Dense	Circle	3	Congruent	1
Danio rerio	D11	Dense	Circle	3	Incongruent	1
Danio rerio	D11	Dense	Circle	3	Congruent	0
Danio rerio	D11	Dense	Circle	3	Incongruent	0
Danio rerio	D11	Dense	Circle	3	Congruent	1
Danio rerio	D11	Dense	Circle	4	Congruent	0
Danio rerio	D11	Dense	Circle	4	Incongruent	1
Danio rerio	D11	Dense	Circle	4	Congruent	1
Danio rerio	D11	Dense	Circle	4	Incongruent	0
Danio rerio	D11	Dense	Circle	4	Congruent	1
Danio rerio	D11	Dense	Circle	4	Incongruent	1
Danio rerio	D11	Dense	Circle	4	Congruent	1
Danio rerio	D11	Dense	Circle	4	Incongruent	0
Danio rerio	D11	Dense	Circle	4	Congruent	1
Danio rerio	D11	Dense	Circle	4	Incongruent	1
Danio rerio	D11	Dense	Circle	4	Congruent	0
Danio rerio	D11	Dense	Circle	4	Incongruent	1
Danio rerio	D11	Dense	Circle	5	Incongruent	0
Danio rerio	D11	Dense	Circle	5	Congruent	1
Danio rerio	D11	Dense	Circle	5	Incongruent	1
Danio rerio	D11	Dense	Circle	5	Congruent	1
Danio rerio	D11	Dense	Circle	5	Incongruent	1
Danio rerio	D11	Dense	Circle	5	Congruent	1
Danio rerio	D11	Dense	Circle	5	Incongruent	1
Danio rerio	D11	Dense	Circle	5	Congruent	1
Danio rerio	D11	Dense	Circle	5	Incongruent	0
Danio rerio	D11	Dense	Circle	5	Congruent	1
Danio rerio	D11	Dense	Circle	5	Incongruent	1
Danio rerio	D11	Dense	Circle	5	Congruent	1
Danio rerio	D12	Dense	Circle	1	Congruent	1
Danio rerio	D12	Dense	Circle	1	Incongruent	0
Danio rerio	D12	Dense	Circle	1	Congruent	1
Danio rerio	D12	Dense	Circle	1	Incongruent	1
Danio rerio	D12	Dense	Circle	1	Congruent	1
Danio rerio	D12	Dense	Circle	1	Incongruent	1
Danio rerio	D12	Dense	Circle	1	Congruent	1
Danio rerio	D12	Dense	Circle	1	Incongruent	1
Danio rerio	D12	Dense	Circle	1	Congruent	1
Danio rerio	D12	Dense	Circle	1	Incongruent	0
Danio rerio	D12	Dense	Circle	1	Congruent	1
Danio rerio	D12	Dense	Circle	1	Incongruent	0
Danio rerio	D12	Dense	Circle	2	Incongruent	0
Danio rerio	D12	Dense	Circle	2	Congruent	1
Danio rerio	D12	Dense	Circle	2	Incongruent	1
Danio rerio	D12	Dense	Circle	2	Congruent	1
Danio rerio	D12	Dense	Circle	2	Incongruent	1
Danio rerio	D12	Dense	Circle	2	Congruent	1
Danio rerio	D12	Dense	Circle	2	Incongruent	0
Danio rerio	D12	Dense	Circle	2	Congruent	1
Danio rerio	D12	Dense	Circle	2	Incongruent	1
Danio rerio	D12	Dense	Circle	2	Congruent	1
Danio rerio	D12	Dense	Circle	2	Incongruent	0
Danio rerio	D12	Dense	Circle	2	Congruent	0
Danio rerio	D12	Dense	Circle	3	Congruent	1
Danio rerio	D12	Dense	Circle	3	Incongruent	0
Danio rerio	D12	Dense	Circle	3	Congruent	1
Danio rerio	D12	Dense	Circle	3	Incongruent	0
Danio rerio	D12	Dense	Circle	3	Congruent	1
Danio rerio	D12	Dense	Circle	3	Incongruent	0
Danio rerio	D12	Dense	Circle	3	Congruent	1
Danio rerio	D12	Dense	Circle	3	Incongruent	0
Danio rerio	D12	Dense	Circle	3	Congruent	1
Danio rerio	D12	Dense	Circle	3	Incongruent	0
Danio rerio	D12	Dense	Circle	3	Congruent	1
Danio rerio	D12	Dense	Circle	3	Incongruent	0
Danio rerio	D12	Dense	Circle	4	Incongruent	0
Danio rerio	D12	Dense	Circle	4	Congruent	0
Danio rerio	D12	Dense	Circle	4	Incongruent	0
Danio rerio	D12	Dense	Circle	4	Congruent	1
Danio rerio	D12	Dense	Circle	4	Incongruent	1
Danio rerio	D12	Dense	Circle	4	Congruent	1
Danio rerio	D12	Dense	Circle	4	Incongruent	0
Danio rerio	D12	Dense	Circle	4	Congruent	1
Danio rerio	D12	Dense	Circle	4	Incongruent	0
Danio rerio	D12	Dense	Circle	4	Congruent	1
Danio rerio	D12	Dense	Circle	4	Incongruent	0
Danio rerio	D12	Dense	Circle	4	Congruent	1
Danio rerio	D12	Dense	Circle	5	Congruent	1
Danio rerio	D12	Dense	Circle	5	Incongruent	0
Danio rerio	D12	Dense	Circle	5	Congruent	1
Danio rerio	D12	Dense	Circle	5	Incongruent	0
Danio rerio	D12	Dense	Circle	5	Congruent	1
Danio rerio	D12	Dense	Circle	5	Incongruent	0
Danio rerio	D12	Dense	Circle	5	Congruent	0
Danio rerio	D12	Dense	Circle	5	Incongruent	0
Danio rerio	D12	Dense	Circle	5	Congruent	1
Danio rerio	D12	Dense	Circle	5	Incongruent	0
Danio rerio	D12	Dense	Circle	5	Congruent	1
Danio rerio	D12	Dense	Circle	5	Incongruent	0
Danio rerio	D2	Sparse	Cross	1	Congruent	0
Danio rerio	D2	Sparse	Cross	1	Incongruent	1
Danio rerio	D2	Sparse	Cross	1	Congruent	1
Danio rerio	D2	Sparse	Cross	1	Incongruent	1
Danio rerio	D2	Sparse	Cross	1	Congruent	1
Danio rerio	D2	Sparse	Cross	1	Incongruent	0
Danio rerio	D2	Sparse	Cross	1	Congruent	1
Danio rerio	D2	Sparse	Cross	1	Incongruent	0
Danio rerio	D2	Sparse	Cross	1	Congruent	1
Danio rerio	D2	Sparse	Cross	1	Incongruent	0
Danio rerio	D2	Sparse	Cross	1	Congruent	1
Danio rerio	D2	Sparse	Cross	1	Incongruent	1
Danio rerio	D2	Sparse	Cross	2	Incongruent	0
Danio rerio	D2	Sparse	Cross	2	Congruent	1
Danio rerio	D2	Sparse	Cross	2	Incongruent	1
Danio rerio	D2	Sparse	Cross	2	Congruent	1
Danio rerio	D2	Sparse	Cross	2	Incongruent	0
Danio rerio	D2	Sparse	Cross	2	Congruent	1
Danio rerio	D2	Sparse	Cross	2	Incongruent	1
Danio rerio	D2	Sparse	Cross	2	Congruent	1
Danio rerio	D2	Sparse	Cross	2	Incongruent	0
Danio rerio	D2	Sparse	Cross	2	Congruent	0
Danio rerio	D2	Sparse	Cross	2	Incongruent	0
Danio rerio	D2	Sparse	Cross	2	Congruent	1
Danio rerio	D2	Sparse	Cross	3	Congruent	0
Danio rerio	D2	Sparse	Cross	3	Incongruent	0
Danio rerio	D2	Sparse	Cross	3	Congruent	1
Danio rerio	D2	Sparse	Cross	3	Incongruent	1
Danio rerio	D2	Sparse	Cross	3	Congruent	1
Danio rerio	D2	Sparse	Cross	3	Incongruent	1
Danio rerio	D2	Sparse	Cross	3	Congruent	1
Danio rerio	D2	Sparse	Cross	3	Incongruent	0
Danio rerio	D2	Sparse	Cross	3	Congruent	0
Danio rerio	D2	Sparse	Cross	3	Incongruent	1
Danio rerio	D2	Sparse	Cross	3	Congruent	1
Danio rerio	D2	Sparse	Cross	3	Incongruent	0
Danio rerio	D2	Sparse	Cross	4	Incongruent	0
Danio rerio	D2	Sparse	Cross	4	Congruent	1
Danio rerio	D2	Sparse	Cross	4	Incongruent	1
Danio rerio	D2	Sparse	Cross	4	Congruent	0
Danio rerio	D2	Sparse	Cross	4	Incongruent	0
Danio rerio	D2	Sparse	Cross	4	Congruent	1
Danio rerio	D2	Sparse	Cross	4	Incongruent	0
Danio rerio	D2	Sparse	Cross	4	Congruent	1
Danio rerio	D2	Sparse	Cross	4	Incongruent	0
Danio rerio	D2	Sparse	Cross	4	Congruent	0
Danio rerio	D2	Sparse	Cross	4	Incongruent	0
Danio rerio	D2	Sparse	Cross	4	Congruent	1
Danio rerio	D2	Sparse	Cross	5	Congruent	1
Danio rerio	D2	Sparse	Cross	5	Incongruent	0
Danio rerio	D2	Sparse	Cross	5	Congruent	1
Danio rerio	D2	Sparse	Cross	5	Incongruent	1
Danio rerio	D2	Sparse	Cross	5	Congruent	1
Danio rerio	D2	Sparse	Cross	5	Incongruent	1
Danio rerio	D2	Sparse	Cross	5	Congruent	1
Danio rerio	D2	Sparse	Cross	5	Incongruent	0
Danio rerio	D2	Sparse	Cross	5	Congruent	0
Danio rerio	D2	Sparse	Cross	5	Incongruent	1
Danio rerio	D2	Sparse	Cross	5	Congruent	1
Danio rerio	D2	Sparse	Cross	5	Incongruent	0
Danio rerio	D3	Sparse	Cross	1	Incongruent	0
Danio rerio	D3	Sparse	Cross	1	Congruent	1
Danio rerio	D3	Sparse	Cross	1	Incongruent	0
Danio rerio	D3	Sparse	Cross	1	Congruent	1
Danio rerio	D3	Sparse	Cross	1	Incongruent	0
Danio rerio	D3	Sparse	Cross	1	Congruent	1
Danio rerio	D3	Sparse	Cross	1	Incongruent	0
Danio rerio	D3	Sparse	Cross	1	Congruent	0
Danio rerio	D3	Sparse	Cross	1	Incongruent	0
Danio rerio	D3	Sparse	Cross	1	Congruent	1
Danio rerio	D3	Sparse	Cross	1	Incongruent	1
Danio rerio	D3	Sparse	Cross	1	Congruent	1
Danio rerio	D3	Sparse	Cross	2	Congruent	1
Danio rerio	D3	Sparse	Cross	2	Incongruent	1
Danio rerio	D3	Sparse	Cross	2	Congruent	0
Danio rerio	D3	Sparse	Cross	2	Incongruent	1
Danio rerio	D3	Sparse	Cross	2	Congruent	0
Danio rerio	D3	Sparse	Cross	2	Incongruent	0
Danio rerio	D3	Sparse	Cross	2	Congruent	1
Danio rerio	D3	Sparse	Cross	2	Incongruent	1
Danio rerio	D3	Sparse	Cross	2	Congruent	0
Danio rerio	D3	Sparse	Cross	2	Incongruent	0
Danio rerio	D3	Sparse	Cross	2	Congruent	0
Danio rerio	D3	Sparse	Cross	2	Incongruent	0
Danio rerio	D3	Sparse	Cross	3	Incongruent	1
Danio rerio	D3	Sparse	Cross	3	Congruent	1
Danio rerio	D3	Sparse	Cross	3	Incongruent	0
Danio rerio	D3	Sparse	Cross	3	Congruent	1
Danio rerio	D3	Sparse	Cross	3	Incongruent	0
Danio rerio	D3	Sparse	Cross	3	Congruent	1
Danio rerio	D3	Sparse	Cross	3	Incongruent	1
Danio rerio	D3	Sparse	Cross	3	Congruent	1
Danio rerio	D3	Sparse	Cross	3	Incongruent	1
Danio rerio	D3	Sparse	Cross	3	Congruent	1
Danio rerio	D3	Sparse	Cross	3	Incongruent	1
Danio rerio	D3	Sparse	Cross	3	Congruent	1
Danio rerio	D3	Sparse	Cross	4	Congruent	1
Danio rerio	D3	Sparse	Cross	4	Incongruent	1
Danio rerio	D3	Sparse	Cross	4	Congruent	1
Danio rerio	D3	Sparse	Cross	4	Incongruent	0
Danio rerio	D3	Sparse	Cross	4	Congruent	1
Danio rerio	D3	Sparse	Cross	4	Incongruent	1
Danio rerio	D3	Sparse	Cross	4	Congruent	1
Danio rerio	D3	Sparse	Cross	4	Incongruent	0
Danio rerio	D3	Sparse	Cross	4	Congruent	1
Danio rerio	D3	Sparse	Cross	4	Incongruent	1
Danio rerio	D3	Sparse	Cross	4	Congruent	1
Danio rerio	D3	Sparse	Cross	4	Incongruent	0
Danio rerio	D3	Sparse	Cross	5	Incongruent	1
Danio rerio	D3	Sparse	Cross	5	Congruent	1
Danio rerio	D3	Sparse	Cross	5	Incongruent	1
Danio rerio	D3	Sparse	Cross	5	Congruent	0
Danio rerio	D3	Sparse	Cross	5	Incongruent	0
Danio rerio	D3	Sparse	Cross	5	Congruent	1
Danio rerio	D3	Sparse	Cross	5	Incongruent	0
Danio rerio	D3	Sparse	Cross	5	Congruent	1
Danio rerio	D3	Sparse	Cross	5	Incongruent	0
Danio rerio	D3	Sparse	Cross	5	Congruent	0
Danio rerio	D3	Sparse	Cross	5	Incongruent	1
Danio rerio	D3	Sparse	Cross	5	Congruent	1
Danio rerio	D4	Dense	Cross	1	Congruent	1
Danio rerio	D4	Dense	Cross	1	Incongruent	0
Danio rerio	D4	Dense	Cross	1	Congruent	1
Danio rerio	D4	Dense	Cross	1	Incongruent	1
Danio rerio	D4	Dense	Cross	1	Congruent	1
Danio rerio	D4	Dense	Cross	1	Incongruent	1
Danio rerio	D4	Dense	Cross	1	Congruent	0
Danio rerio	D4	Dense	Cross	1	Incongruent	1
Danio rerio	D4	Dense	Cross	1	Congruent	1
Danio rerio	D4	Dense	Cross	1	Incongruent	1
Danio rerio	D4	Dense	Cross	1	Congruent	0
Danio rerio	D4	Dense	Cross	1	Incongruent	1
Danio rerio	D4	Dense	Cross	2	Incongruent	1
Danio rerio	D4	Dense	Cross	2	Congruent	1
Danio rerio	D4	Dense	Cross	2	Incongruent	0
Danio rerio	D4	Dense	Cross	2	Congruent	1
Danio rerio	D4	Dense	Cross	2	Incongruent	1
Danio rerio	D4	Dense	Cross	2	Congruent	1
Danio rerio	D4	Dense	Cross	2	Incongruent	1
Danio rerio	D4	Dense	Cross	2	Congruent	1
Danio rerio	D4	Dense	Cross	2	Incongruent	1
Danio rerio	D4	Dense	Cross	2	Congruent	1
Danio rerio	D4	Dense	Cross	2	Incongruent	1
Danio rerio	D4	Dense	Cross	2	Congruent	1
Danio rerio	D4	Dense	Cross	3	Congruent	1
Danio rerio	D4	Dense	Cross	3	Incongruent	0
Danio rerio	D4	Dense	Cross	3	Congruent	1
Danio rerio	D4	Dense	Cross	3	Incongruent	1
Danio rerio	D4	Dense	Cross	3	Congruent	1
Danio rerio	D4	Dense	Cross	3	Incongruent	1
Danio rerio	D4	Dense	Cross	3	Congruent	1
Danio rerio	D4	Dense	Cross	3	Incongruent	1
Danio rerio	D4	Dense	Cross	3	Congruent	1
Danio rerio	D4	Dense	Cross	3	Incongruent	1
Danio rerio	D4	Dense	Cross	3	Congruent	1
Danio rerio	D4	Dense	Cross	3	Incongruent	1
Danio rerio	D4	Dense	Cross	4	Incongruent	0
Danio rerio	D4	Dense	Cross	4	Congruent	1
Danio rerio	D4	Dense	Cross	4	Incongruent	0
Danio rerio	D4	Dense	Cross	4	Congruent	0
Danio rerio	D4	Dense	Cross	4	Incongruent	0
Danio rerio	D4	Dense	Cross	4	Congruent	1
Danio rerio	D4	Dense	Cross	4	Incongruent	0
Danio rerio	D4	Dense	Cross	4	Congruent	1
Danio rerio	D4	Dense	Cross	4	Incongruent	0
Danio rerio	D4	Dense	Cross	4	Congruent	1
Danio rerio	D4	Dense	Cross	4	Incongruent	1
Danio rerio	D4	Dense	Cross	4	Congruent	0
Danio rerio	D4	Dense	Cross	5	Congruent	1
Danio rerio	D4	Dense	Cross	5	Incongruent	1
Danio rerio	D4	Dense	Cross	5	Congruent	1
Danio rerio	D4	Dense	Cross	5	Incongruent	0
Danio rerio	D4	Dense	Cross	5	Congruent	0
Danio rerio	D4	Dense	Cross	5	Incongruent	1
Danio rerio	D4	Dense	Cross	5	Congruent	1
Danio rerio	D4	Dense	Cross	5	Incongruent	1
Danio rerio	D4	Dense	Cross	5	Congruent	0
Danio rerio	D4	Dense	Cross	5	Incongruent	1
Danio rerio	D4	Dense	Cross	5	Congruent	1
Danio rerio	D4	Dense	Cross	5	Incongruent	1
Danio rerio	D5	Dense	Cross	1	Incongruent	0
Danio rerio	D5	Dense	Cross	1	Congruent	1
Danio rerio	D5	Dense	Cross	1	Incongruent	1
Danio rerio	D5	Dense	Cross	1	Congruent	1
Danio rerio	D5	Dense	Cross	1	Incongruent	0
Danio rerio	D5	Dense	Cross	1	Congruent	1
Danio rerio	D5	Dense	Cross	1	Incongruent	1
Danio rerio	D5	Dense	Cross	1	Congruent	1
Danio rerio	D5	Dense	Cross	1	Incongruent	0
Danio rerio	D5	Dense	Cross	1	Congruent	1
Danio rerio	D5	Dense	Cross	1	Incongruent	0
Danio rerio	D5	Dense	Cross	1	Congruent	1
Danio rerio	D5	Dense	Cross	2	Congruent	1
Danio rerio	D5	Dense	Cross	2	Incongruent	1
Danio rerio	D5	Dense	Cross	2	Congruent	1
Danio rerio	D5	Dense	Cross	2	Incongruent	0
Danio rerio	D5	Dense	Cross	2	Congruent	1
Danio rerio	D5	Dense	Cross	2	Incongruent	1
Danio rerio	D5	Dense	Cross	2	Congruent	1
Danio rerio	D5	Dense	Cross	2	Incongruent	1
Danio rerio	D5	Dense	Cross	2	Congruent	1
Danio rerio	D5	Dense	Cross	2	Incongruent	0
Danio rerio	D5	Dense	Cross	2	Congruent	1
Danio rerio	D5	Dense	Cross	2	Incongruent	0
Danio rerio	D5	Dense	Cross	3	Incongruent	0
Danio rerio	D5	Dense	Cross	3	Congruent	0
Danio rerio	D5	Dense	Cross	3	Incongruent	0
Danio rerio	D5	Dense	Cross	3	Congruent	1
Danio rerio	D5	Dense	Cross	3	Incongruent	1
Danio rerio	D5	Dense	Cross	3	Congruent	1
Danio rerio	D5	Dense	Cross	3	Incongruent	0
Danio rerio	D5	Dense	Cross	3	Congruent	1
Danio rerio	D5	Dense	Cross	3	Incongruent	0
Danio rerio	D5	Dense	Cross	3	Congruent	0
Danio rerio	D5	Dense	Cross	3	Incongruent	0
Danio rerio	D5	Dense	Cross	3	Congruent	1
Danio rerio	D5	Dense	Cross	4	Congruent	1
Danio rerio	D5	Dense	Cross	4	Incongruent	0
Danio rerio	D5	Dense	Cross	4	Congruent	0
Danio rerio	D5	Dense	Cross	4	Incongruent	1
Danio rerio	D5	Dense	Cross	4	Congruent	1
Danio rerio	D5	Dense	Cross	4	Incongruent	0
Danio rerio	D5	Dense	Cross	4	Congruent	0
Danio rerio	D5	Dense	Cross	4	Incongruent	0
Danio rerio	D5	Dense	Cross	4	Congruent	1
Danio rerio	D5	Dense	Cross	4	Incongruent	1
Danio rerio	D5	Dense	Cross	4	Congruent	1
Danio rerio	D5	Dense	Cross	4	Incongruent	0
Danio rerio	D5	Dense	Cross	5	Incongruent	1
Danio rerio	D5	Dense	Cross	5	Congruent	1
Danio rerio	D5	Dense	Cross	5	Incongruent	0
Danio rerio	D5	Dense	Cross	5	Congruent	1
Danio rerio	D5	Dense	Cross	5	Incongruent	0
Danio rerio	D5	Dense	Cross	5	Congruent	1
Danio rerio	D5	Dense	Cross	5	Incongruent	1
Danio rerio	D5	Dense	Cross	5	Congruent	1
Danio rerio	D5	Dense	Cross	5	Incongruent	1
Danio rerio	D5	Dense	Cross	5	Congruent	1
Danio rerio	D5	Dense	Cross	5	Incongruent	1
Danio rerio	D5	Dense	Cross	5	Congruent	1
Danio rerio	D6	Dense	Cross	1	Congruent	1
Danio rerio	D6	Dense	Cross	1	Incongruent	0
Danio rerio	D6	Dense	Cross	1	Congruent	0
Danio rerio	D6	Dense	Cross	1	Incongruent	0
Danio rerio	D6	Dense	Cross	1	Congruent	1
Danio rerio	D6	Dense	Cross	1	Incongruent	0
Danio rerio	D6	Dense	Cross	1	Congruent	1
Danio rerio	D6	Dense	Cross	1	Incongruent	0
Danio rerio	D6	Dense	Cross	1	Congruent	1
Danio rerio	D6	Dense	Cross	1	Incongruent	0
Danio rerio	D6	Dense	Cross	1	Congruent	1
Danio rerio	D6	Dense	Cross	1	Incongruent	1
Danio rerio	D6	Dense	Cross	2	Incongruent	0
Danio rerio	D6	Dense	Cross	2	Congruent	1
Danio rerio	D6	Dense	Cross	2	Incongruent	0
Danio rerio	D6	Dense	Cross	2	Congruent	1
Danio rerio	D6	Dense	Cross	2	Incongruent	1
Danio rerio	D6	Dense	Cross	2	Congruent	1
Danio rerio	D6	Dense	Cross	2	Incongruent	0
Danio rerio	D6	Dense	Cross	2	Congruent	1
Danio rerio	D6	Dense	Cross	2	Incongruent	0
Danio rerio	D6	Dense	Cross	2	Congruent	1
Danio rerio	D6	Dense	Cross	2	Incongruent	0
Danio rerio	D6	Dense	Cross	2	Congruent	1
Danio rerio	D6	Dense	Cross	3	Congruent	1
Danio rerio	D6	Dense	Cross	3	Incongruent	0
Danio rerio	D6	Dense	Cross	3	Congruent	0
Danio rerio	D6	Dense	Cross	3	Incongruent	0
Danio rerio	D6	Dense	Cross	3	Congruent	1
Danio rerio	D6	Dense	Cross	3	Incongruent	1
Danio rerio	D6	Dense	Cross	3	Congruent	1
Danio rerio	D6	Dense	Cross	3	Incongruent	0
Danio rerio	D6	Dense	Cross	3	Congruent	0
Danio rerio	D6	Dense	Cross	3	Incongruent	0
Danio rerio	D6	Dense	Cross	3	Congruent	1
Danio rerio	D6	Dense	Cross	3	Incongruent	0
Danio rerio	D6	Dense	Cross	4	Incongruent	0
Danio rerio	D6	Dense	Cross	4	Congruent	0
Danio rerio	D6	Dense	Cross	4	Incongruent	1
Danio rerio	D6	Dense	Cross	4	Congruent	1
Danio rerio	D6	Dense	Cross	4	Incongruent	0
Danio rerio	D6	Dense	Cross	4	Congruent	1
Danio rerio	D6	Dense	Cross	4	Incongruent	0
Danio rerio	D6	Dense	Cross	4	Congruent	0
Danio rerio	D6	Dense	Cross	4	Incongruent	0
Danio rerio	D6	Dense	Cross	4	Congruent	1
Danio rerio	D6	Dense	Cross	4	Incongruent	0
Danio rerio	D6	Dense	Cross	4	Congruent	1
Danio rerio	D6	Dense	Cross	5	Congruent	0
Danio rerio	D6	Dense	Cross	5	Incongruent	0
Danio rerio	D6	Dense	Cross	5	Congruent	1
Danio rerio	D6	Dense	Cross	5	Incongruent	1
Danio rerio	D6	Dense	Cross	5	Congruent	0
Danio rerio	D6	Dense	Cross	5	Incongruent	1
Danio rerio	D6	Dense	Cross	5	Congruent	0
Danio rerio	D6	Dense	Cross	5	Incongruent	1
Danio rerio	D6	Dense	Cross	5	Congruent	0
Danio rerio	D6	Dense	Cross	5	Incongruent	1
Danio rerio	D6	Dense	Cross	5	Congruent	0
Danio rerio	D6	Dense	Cross	5	Incongruent	0
Danio rerio	D7	Sparse	Circle	1	Incongruent	1
Danio rerio	D7	Sparse	Circle	1	Congruent	1
Danio rerio	D7	Sparse	Circle	1	Incongruent	1
Danio rerio	D7	Sparse	Circle	1	Congruent	1
Danio rerio	D7	Sparse	Circle	1	Incongruent	0
Danio rerio	D7	Sparse	Circle	1	Congruent	0
Danio rerio	D7	Sparse	Circle	1	Incongruent	1
Danio rerio	D7	Sparse	Circle	1	Congruent	1
Danio rerio	D7	Sparse	Circle	1	Incongruent	1
Danio rerio	D7	Sparse	Circle	1	Congruent	1
Danio rerio	D7	Sparse	Circle	1	Incongruent	0
Danio rerio	D7	Sparse	Circle	1	Congruent	1
Danio rerio	D7	Sparse	Circle	2	Congruent	1
Danio rerio	D7	Sparse	Circle	2	Incongruent	1
Danio rerio	D7	Sparse	Circle	2	Congruent	1
Danio rerio	D7	Sparse	Circle	2	Incongruent	0
Danio rerio	D7	Sparse	Circle	2	Congruent	0
Danio rerio	D7	Sparse	Circle	2	Incongruent	1
Danio rerio	D7	Sparse	Circle	2	Congruent	1
Danio rerio	D7	Sparse	Circle	2	Incongruent	0
Danio rerio	D7	Sparse	Circle	2	Congruent	1
Danio rerio	D7	Sparse	Circle	2	Incongruent	1
Danio rerio	D7	Sparse	Circle	2	Congruent	0
Danio rerio	D7	Sparse	Circle	2	Incongruent	0
Danio rerio	D7	Sparse	Circle	3	Incongruent	1
Danio rerio	D7	Sparse	Circle	3	Congruent	1
Danio rerio	D7	Sparse	Circle	3	Incongruent	1
Danio rerio	D7	Sparse	Circle	3	Congruent	1
Danio rerio	D7	Sparse	Circle	3	Incongruent	0
Danio rerio	D7	Sparse	Circle	3	Congruent	1
Danio rerio	D7	Sparse	Circle	3	Incongruent	1
Danio rerio	D7	Sparse	Circle	3	Congruent	1
Danio rerio	D7	Sparse	Circle	3	Incongruent	0
Danio rerio	D7	Sparse	Circle	3	Congruent	0
Danio rerio	D7	Sparse	Circle	3	Incongruent	1
Danio rerio	D7	Sparse	Circle	3	Congruent	1
Danio rerio	D7	Sparse	Circle	4	Congruent	0
Danio rerio	D7	Sparse	Circle	4	Incongruent	0
Danio rerio	D7	Sparse	Circle	4	Congruent	1
Danio rerio	D7	Sparse	Circle	4	Incongruent	1
Danio rerio	D7	Sparse	Circle	4	Congruent	1
Danio rerio	D7	Sparse	Circle	4	Incongruent	0
Danio rerio	D7	Sparse	Circle	4	Congruent	0
Danio rerio	D7	Sparse	Circle	4	Incongruent	0
Danio rerio	D7	Sparse	Circle	4	Congruent	1
Danio rerio	D7	Sparse	Circle	4	Incongruent	1
Danio rerio	D7	Sparse	Circle	4	Congruent	0
Danio rerio	D7	Sparse	Circle	4	Incongruent	0
Danio rerio	D7	Sparse	Circle	5	Incongruent	1
Danio rerio	D7	Sparse	Circle	5	Congruent	0
Danio rerio	D7	Sparse	Circle	5	Incongruent	1
Danio rerio	D7	Sparse	Circle	5	Congruent	0
Danio rerio	D7	Sparse	Circle	5	Incongruent	0
Danio rerio	D7	Sparse	Circle	5	Congruent	0
Danio rerio	D7	Sparse	Circle	5	Incongruent	0
Danio rerio	D7	Sparse	Circle	5	Congruent	1
Danio rerio	D7	Sparse	Circle	5	Incongruent	1
Danio rerio	D7	Sparse	Circle	5	Congruent	0
Danio rerio	D7	Sparse	Circle	5	Incongruent	0
Danio rerio	D7	Sparse	Circle	5	Congruent	1
Danio rerio	D8	Sparse	Circle	1	Congruent	1
Danio rerio	D8	Sparse	Circle	1	Incongruent	1
Danio rerio	D8	Sparse	Circle	1	Congruent	1
Danio rerio	D8	Sparse	Circle	1	Incongruent	0
Danio rerio	D8	Sparse	Circle	1	Congruent	1
Danio rerio	D8	Sparse	Circle	1	Incongruent	1
Danio rerio	D8	Sparse	Circle	1	Congruent	0
Danio rerio	D8	Sparse	Circle	1	Incongruent	0
Danio rerio	D8	Sparse	Circle	1	Congruent	1
Danio rerio	D8	Sparse	Circle	1	Incongruent	1
Danio rerio	D8	Sparse	Circle	1	Congruent	0
Danio rerio	D8	Sparse	Circle	1	Incongruent	1
Danio rerio	D8	Sparse	Circle	2	Incongruent	1
Danio rerio	D8	Sparse	Circle	2	Congruent	0
Danio rerio	D8	Sparse	Circle	2	Incongruent	1
Danio rerio	D8	Sparse	Circle	2	Congruent	1
Danio rerio	D8	Sparse	Circle	2	Incongruent	1
Danio rerio	D8	Sparse	Circle	2	Congruent	1
Danio rerio	D8	Sparse	Circle	2	Incongruent	0
Danio rerio	D8	Sparse	Circle	2	Congruent	1
Danio rerio	D8	Sparse	Circle	2	Incongruent	1
Danio rerio	D8	Sparse	Circle	2	Congruent	0
Danio rerio	D8	Sparse	Circle	2	Incongruent	1
Danio rerio	D8	Sparse	Circle	2	Congruent	1
Danio rerio	D8	Sparse	Circle	3	Congruent	1
Danio rerio	D8	Sparse	Circle	3	Incongruent	0
Danio rerio	D8	Sparse	Circle	3	Congruent	1
Danio rerio	D8	Sparse	Circle	3	Incongruent	1
Danio rerio	D8	Sparse	Circle	3	Congruent	0
Danio rerio	D8	Sparse	Circle	3	Incongruent	1
Danio rerio	D8	Sparse	Circle	3	Congruent	1
Danio rerio	D8	Sparse	Circle	3	Incongruent	0
Danio rerio	D8	Sparse	Circle	3	Congruent	1
Danio rerio	D8	Sparse	Circle	3	Incongruent	1
Danio rerio	D8	Sparse	Circle	3	Congruent	1
Danio rerio	D8	Sparse	Circle	3	Incongruent	1
Danio rerio	D8	Sparse	Circle	4	Incongruent	0
Danio rerio	D8	Sparse	Circle	4	Congruent	1
Danio rerio	D8	Sparse	Circle	4	Incongruent	1
Danio rerio	D8	Sparse	Circle	4	Congruent	1
Danio rerio	D8	Sparse	Circle	4	Incongruent	1
Danio rerio	D8	Sparse	Circle	4	Congruent	0
Danio rerio	D8	Sparse	Circle	4	Incongruent	1
Danio rerio	D8	Sparse	Circle	4	Congruent	0
Danio rerio	D8	Sparse	Circle	4	Incongruent	0
Danio rerio	D8	Sparse	Circle	4	Congruent	1
Danio rerio	D8	Sparse	Circle	4	Incongruent	1
Danio rerio	D8	Sparse	Circle	4	Congruent	0
Danio rerio	D8	Sparse	Circle	5	Congruent	1
Danio rerio	D8	Sparse	Circle	5	Incongruent	1
Danio rerio	D8	Sparse	Circle	5	Congruent	1
Danio rerio	D8	Sparse	Circle	5	Incongruent	1
Danio rerio	D8	Sparse	Circle	5	Congruent	0
Danio rerio	D8	Sparse	Circle	5	Incongruent	0
Danio rerio	D8	Sparse	Circle	5	Congruent	1
Danio rerio	D8	Sparse	Circle	5	Incongruent	1
Danio rerio	D8	Sparse	Circle	5	Congruent	1
Danio rerio	D8	Sparse	Circle	5	Incongruent	1
Danio rerio	D8	Sparse	Circle	5	Congruent	1
Danio rerio	D8	Sparse	Circle	5	Incongruent	1
Danio rerio	D9	Sparse	Circle	1	Incongruent	1
Danio rerio	D9	Sparse	Circle	1	Congruent	1
Danio rerio	D9	Sparse	Circle	1	Incongruent	0
Danio rerio	D9	Sparse	Circle	1	Congruent	0
Danio rerio	D9	Sparse	Circle	1	Incongruent	1
Danio rerio	D9	Sparse	Circle	1	Congruent	1
Danio rerio	D9	Sparse	Circle	1	Incongruent	0
Danio rerio	D9	Sparse	Circle	1	Congruent	1
Danio rerio	D9	Sparse	Circle	1	Incongruent	1
Danio rerio	D9	Sparse	Circle	1	Congruent	1
Danio rerio	D9	Sparse	Circle	1	Incongruent	1
Danio rerio	D9	Sparse	Circle	1	Congruent	1
Danio rerio	D9	Sparse	Circle	2	Congruent	1
Danio rerio	D9	Sparse	Circle	2	Incongruent	1
Danio rerio	D9	Sparse	Circle	2	Congruent	1
Danio rerio	D9	Sparse	Circle	2	Incongruent	1
Danio rerio	D9	Sparse	Circle	2	Congruent	1
Danio rerio	D9	Sparse	Circle	2	Incongruent	0
Danio rerio	D9	Sparse	Circle	2	Congruent	1
Danio rerio	D9	Sparse	Circle	2	Incongruent	1
Danio rerio	D9	Sparse	Circle	2	Congruent	1
Danio rerio	D9	Sparse	Circle	2	Incongruent	0
Danio rerio	D9	Sparse	Circle	2	Congruent	0
Danio rerio	D9	Sparse	Circle	2	Incongruent	1
Danio rerio	D9	Sparse	Circle	3	Incongruent	1
Danio rerio	D9	Sparse	Circle	3	Congruent	1
Danio rerio	D9	Sparse	Circle	3	Incongruent	1
Danio rerio	D9	Sparse	Circle	3	Congruent	0
Danio rerio	D9	Sparse	Circle	3	Incongruent	0
Danio rerio	D9	Sparse	Circle	3	Congruent	0
Danio rerio	D9	Sparse	Circle	3	Incongruent	1
Danio rerio	D9	Sparse	Circle	3	Congruent	1
Danio rerio	D9	Sparse	Circle	3	Incongruent	1
Danio rerio	D9	Sparse	Circle	3	Congruent	0
Danio rerio	D9	Sparse	Circle	3	Incongruent	1
Danio rerio	D9	Sparse	Circle	3	Congruent	1
Danio rerio	D9	Sparse	Circle	4	Congruent	0
Danio rerio	D9	Sparse	Circle	4	Incongruent	0
Danio rerio	D9	Sparse	Circle	4	Congruent	1
Danio rerio	D9	Sparse	Circle	4	Incongruent	1
Danio rerio	D9	Sparse	Circle	4	Congruent	1
Danio rerio	D9	Sparse	Circle	4	Incongruent	0
Danio rerio	D9	Sparse	Circle	4	Congruent	1
Danio rerio	D9	Sparse	Circle	4	Incongruent	1
Danio rerio	D9	Sparse	Circle	4	Congruent	1
Danio rerio	D9	Sparse	Circle	4	Incongruent	1
Danio rerio	D9	Sparse	Circle	4	Congruent	1
Danio rerio	D9	Sparse	Circle	4	Incongruent	1
Danio rerio	D9	Sparse	Circle	5	Incongruent	1
Danio rerio	D9	Sparse	Circle	5	Congruent	1
Danio rerio	D9	Sparse	Circle	5	Incongruent	0
Danio rerio	D9	Sparse	Circle	5	Congruent	1
Danio rerio	D9	Sparse	Circle	5	Incongruent	1
Danio rerio	D9	Sparse	Circle	5	Congruent	1
Danio rerio	D9	Sparse	Circle	5	Incongruent	1
Danio rerio	D9	Sparse	Circle	5	Congruent	1
Danio rerio	D9	Sparse	Circle	5	Incongruent	1
Danio rerio	D9	Sparse	Circle	5	Congruent	1
Danio rerio	D9	Sparse	Circle	5	Incongruent	1
Danio rerio	D9	Sparse	Circle	5	Congruent	1
Pterophyllum scalare	P1	Sparse	Cross	1	Incongruent	0
Pterophyllum scalare	P1	Sparse	Cross	1	Congruent	1
Pterophyllum scalare	P1	Sparse	Cross	1	Incongruent	1
Pterophyllum scalare	P1	Sparse	Cross	1	Congruent	1
Pterophyllum scalare	P1	Sparse	Cross	1	Incongruent	1
Pterophyllum scalare	P1	Sparse	Cross	1	Congruent	1
Pterophyllum scalare	P1	Sparse	Cross	1	Incongruent	1
Pterophyllum scalare	P1	Sparse	Cross	1	Congruent	1
Pterophyllum scalare	P1	Sparse	Cross	1	Incongruent	1
Pterophyllum scalare	P1	Sparse	Cross	1	Congruent	0
Pterophyllum scalare	P1	Sparse	Cross	1	Incongruent	0
Pterophyllum scalare	P1	Sparse	Cross	1	Congruent	1
Pterophyllum scalare	P1	Sparse	Cross	2	Congruent	0
Pterophyllum scalare	P1	Sparse	Cross	2	Incongruent	0
Pterophyllum scalare	P1	Sparse	Cross	2	Congruent	0
Pterophyllum scalare	P1	Sparse	Cross	2	Incongruent	1
Pterophyllum scalare	P1	Sparse	Cross	2	Congruent	1
Pterophyllum scalare	P1	Sparse	Cross	2	Incongruent	0
Pterophyllum scalare	P1	Sparse	Cross	2	Congruent	1
Pterophyllum scalare	P1	Sparse	Cross	2	Incongruent	0
Pterophyllum scalare	P1	Sparse	Cross	2	Congruent	0
Pterophyllum scalare	P1	Sparse	Cross	2	Incongruent	1
Pterophyllum scalare	P1	Sparse	Cross	2	Congruent	0
Pterophyllum scalare	P1	Sparse	Cross	2	Incongruent	1
Pterophyllum scalare	P1	Sparse	Cross	3	Incongruent	1
Pterophyllum scalare	P1	Sparse	Cross	3	Congruent	1
Pterophyllum scalare	P1	Sparse	Cross	3	Incongruent	1
Pterophyllum scalare	P1	Sparse	Cross	3	Congruent	1
Pterophyllum scalare	P1	Sparse	Cross	3	Incongruent	0
Pterophyllum scalare	P1	Sparse	Cross	3	Congruent	1
Pterophyllum scalare	P1	Sparse	Cross	3	Incongruent	1
Pterophyllum scalare	P1	Sparse	Cross	3	Congruent	1
Pterophyllum scalare	P1	Sparse	Cross	3	Incongruent	0
Pterophyllum scalare	P1	Sparse	Cross	3	Congruent	0
Pterophyllum scalare	P1	Sparse	Cross	3	Incongruent	1
Pterophyllum scalare	P1	Sparse	Cross	3	Congruent	1
Pterophyllum scalare	P1	Sparse	Cross	4	Congruent	1
Pterophyllum scalare	P1	Sparse	Cross	4	Incongruent	1
Pterophyllum scalare	P1	Sparse	Cross	4	Congruent	0
Pterophyllum scalare	P1	Sparse	Cross	4	Incongruent	1
Pterophyllum scalare	P1	Sparse	Cross	4	Congruent	0
Pterophyllum scalare	P1	Sparse	Cross	4	Incongruent	0
Pterophyllum scalare	P1	Sparse	Cross	4	Congruent	1
Pterophyllum scalare	P1	Sparse	Cross	4	Incongruent	1
Pterophyllum scalare	P1	Sparse	Cross	4	Congruent	1
Pterophyllum scalare	P1	Sparse	Cross	4	Incongruent	1
Pterophyllum scalare	P1	Sparse	Cross	4	Congruent	1
Pterophyllum scalare	P1	Sparse	Cross	4	Incongruent	1
Pterophyllum scalare	P1	Sparse	Cross	5	Incongruent	1
Pterophyllum scalare	P1	Sparse	Cross	5	Congruent	0
Pterophyllum scalare	P1	Sparse	Cross	5	Incongruent	1
Pterophyllum scalare	P1	Sparse	Cross	5	Congruent	1
Pterophyllum scalare	P1	Sparse	Cross	5	Incongruent	1
Pterophyllum scalare	P1	Sparse	Cross	5	Congruent	1
Pterophyllum scalare	P1	Sparse	Cross	5	Incongruent	1
Pterophyllum scalare	P1	Sparse	Cross	5	Congruent	1
Pterophyllum scalare	P1	Sparse	Cross	5	Incongruent	0
Pterophyllum scalare	P1	Sparse	Cross	5	Congruent	1
Pterophyllum scalare	P1	Sparse	Cross	5	Incongruent	0
Pterophyllum scalare	P1	Sparse	Cross	5	Congruent	0
Pterophyllum scalare	P10	Dense	Circle	1	Congruent	0
Pterophyllum scalare	P10	Dense	Circle	1	Incongruent	1
Pterophyllum scalare	P10	Dense	Circle	1	Congruent	1
Pterophyllum scalare	P10	Dense	Circle	1	Incongruent	0
Pterophyllum scalare	P10	Dense	Circle	1	Congruent	1
Pterophyllum scalare	P10	Dense	Circle	1	Incongruent	1
Pterophyllum scalare	P10	Dense	Circle	1	Congruent	1
Pterophyllum scalare	P10	Dense	Circle	1	Incongruent	1
Pterophyllum scalare	P10	Dense	Circle	1	Congruent	1
Pterophyllum scalare	P10	Dense	Circle	1	Incongruent	1
Pterophyllum scalare	P10	Dense	Circle	1	Congruent	1
Pterophyllum scalare	P10	Dense	Circle	1	Incongruent	1
Pterophyllum scalare	P10	Dense	Circle	2	Incongruent	1
Pterophyllum scalare	P10	Dense	Circle	2	Congruent	1
Pterophyllum scalare	P10	Dense	Circle	2	Incongruent	1
Pterophyllum scalare	P10	Dense	Circle	2	Congruent	1
Pterophyllum scalare	P10	Dense	Circle	2	Incongruent	0
Pterophyllum scalare	P10	Dense	Circle	2	Congruent	1
Pterophyllum scalare	P10	Dense	Circle	2	Incongruent	0
Pterophyllum scalare	P10	Dense	Circle	2	Congruent	1
Pterophyllum scalare	P10	Dense	Circle	2	Incongruent	0
Pterophyllum scalare	P10	Dense	Circle	2	Congruent	0
Pterophyllum scalare	P10	Dense	Circle	2	Incongruent	1
Pterophyllum scalare	P10	Dense	Circle	2	Congruent	1
Pterophyllum scalare	P10	Dense	Circle	3	Congruent	1
Pterophyllum scalare	P10	Dense	Circle	3	Incongruent	1
Pterophyllum scalare	P10	Dense	Circle	3	Congruent	1
Pterophyllum scalare	P10	Dense	Circle	3	Incongruent	0
Pterophyllum scalare	P10	Dense	Circle	3	Congruent	1
Pterophyllum scalare	P10	Dense	Circle	3	Incongruent	0
Pterophyllum scalare	P10	Dense	Circle	3	Congruent	1
Pterophyllum scalare	P10	Dense	Circle	3	Incongruent	1
Pterophyllum scalare	P10	Dense	Circle	3	Congruent	0
Pterophyllum scalare	P10	Dense	Circle	3	Incongruent	0
Pterophyllum scalare	P10	Dense	Circle	3	Congruent	1
Pterophyllum scalare	P10	Dense	Circle	3	Incongruent	0
Pterophyllum scalare	P10	Dense	Circle	4	Incongruent	0
Pterophyllum scalare	P10	Dense	Circle	4	Congruent	0
Pterophyllum scalare	P10	Dense	Circle	4	Incongruent	1
Pterophyllum scalare	P10	Dense	Circle	4	Congruent	1
Pterophyllum scalare	P10	Dense	Circle	4	Incongruent	1
Pterophyllum scalare	P10	Dense	Circle	4	Congruent	0
Pterophyllum scalare	P10	Dense	Circle	4	Incongruent	1
Pterophyllum scalare	P10	Dense	Circle	4	Congruent	1
Pterophyllum scalare	P10	Dense	Circle	4	Incongruent	0
Pterophyllum scalare	P10	Dense	Circle	4	Congruent	0
Pterophyllum scalare	P10	Dense	Circle	4	Incongruent	1
Pterophyllum scalare	P10	Dense	Circle	4	Congruent	1
Pterophyllum scalare	P10	Dense	Circle	5	Congruent	0
Pterophyllum scalare	P10	Dense	Circle	5	Incongruent	1
Pterophyllum scalare	P10	Dense	Circle	5	Congruent	0
Pterophyllum scalare	P10	Dense	Circle	5	Incongruent	1
Pterophyllum scalare	P10	Dense	Circle	5	Congruent	0
Pterophyllum scalare	P10	Dense	Circle	5	Incongruent	0
Pterophyllum scalare	P10	Dense	Circle	5	Congruent	1
Pterophyllum scalare	P10	Dense	Circle	5	Incongruent	0
Pterophyllum scalare	P10	Dense	Circle	5	Congruent	1
Pterophyllum scalare	P10	Dense	Circle	5	Incongruent	1
Pterophyllum scalare	P10	Dense	Circle	5	Congruent	1
Pterophyllum scalare	P10	Dense	Circle	5	Incongruent	1
Pterophyllum scalare	P11	Dense	Circle	1	Incongruent	1
Pterophyllum scalare	P11	Dense	Circle	1	Congruent	1
Pterophyllum scalare	P11	Dense	Circle	1	Incongruent	1
Pterophyllum scalare	P11	Dense	Circle	1	Congruent	1
Pterophyllum scalare	P11	Dense	Circle	1	Incongruent	1
Pterophyllum scalare	P11	Dense	Circle	1	Congruent	1
Pterophyllum scalare	P11	Dense	Circle	1	Incongruent	1
Pterophyllum scalare	P11	Dense	Circle	1	Congruent	1
Pterophyllum scalare	P11	Dense	Circle	1	Incongruent	0
Pterophyllum scalare	P11	Dense	Circle	1	Congruent	1
Pterophyllum scalare	P11	Dense	Circle	1	Incongruent	0
Pterophyllum scalare	P11	Dense	Circle	1	Congruent	0
Pterophyllum scalare	P11	Dense	Circle	2	Congruent	1
Pterophyllum scalare	P11	Dense	Circle	2	Incongruent	0
Pterophyllum scalare	P11	Dense	Circle	2	Congruent	1
Pterophyllum scalare	P11	Dense	Circle	2	Incongruent	0
Pterophyllum scalare	P11	Dense	Circle	2	Congruent	1
Pterophyllum scalare	P11	Dense	Circle	2	Incongruent	0
Pterophyllum scalare	P11	Dense	Circle	2	Congruent	1
Pterophyllum scalare	P11	Dense	Circle	2	Incongruent	0
Pterophyllum scalare	P11	Dense	Circle	2	Congruent	0
Pterophyllum scalare	P11	Dense	Circle	2	Incongruent	0
Pterophyllum scalare	P11	Dense	Circle	2	Congruent	1
Pterophyllum scalare	P11	Dense	Circle	2	Incongruent	1
Pterophyllum scalare	P11	Dense	Circle	3	Incongruent	1
Pterophyllum scalare	P11	Dense	Circle	3	Congruent	1
Pterophyllum scalare	P11	Dense	Circle	3	Incongruent	1
Pterophyllum scalare	P11	Dense	Circle	3	Congruent	0
Pterophyllum scalare	P11	Dense	Circle	3	Incongruent	1
Pterophyllum scalare	P11	Dense	Circle	3	Congruent	1
Pterophyllum scalare	P11	Dense	Circle	3	Incongruent	0
Pterophyllum scalare	P11	Dense	Circle	3	Congruent	1
Pterophyllum scalare	P11	Dense	Circle	3	Incongruent	1
Pterophyllum scalare	P11	Dense	Circle	3	Congruent	1
Pterophyllum scalare	P11	Dense	Circle	3	Incongruent	0
Pterophyllum scalare	P11	Dense	Circle	3	Congruent	1
Pterophyllum scalare	P11	Dense	Circle	4	Congruent	1
Pterophyllum scalare	P11	Dense	Circle	4	Incongruent	1
Pterophyllum scalare	P11	Dense	Circle	4	Congruent	1
Pterophyllum scalare	P11	Dense	Circle	4	Incongruent	0
Pterophyllum scalare	P11	Dense	Circle	4	Congruent	0
Pterophyllum scalare	P11	Dense	Circle	4	Incongruent	1
Pterophyllum scalare	P11	Dense	Circle	4	Congruent	1
Pterophyllum scalare	P11	Dense	Circle	4	Incongruent	0
Pterophyllum scalare	P11	Dense	Circle	4	Congruent	1
Pterophyllum scalare	P11	Dense	Circle	4	Incongruent	0
Pterophyllum scalare	P11	Dense	Circle	4	Congruent	1
Pterophyllum scalare	P11	Dense	Circle	4	Incongruent	1
Pterophyllum scalare	P11	Dense	Circle	5	Incongruent	1
Pterophyllum scalare	P11	Dense	Circle	5	Congruent	1
Pterophyllum scalare	P11	Dense	Circle	5	Incongruent	0
Pterophyllum scalare	P11	Dense	Circle	5	Congruent	1
Pterophyllum scalare	P11	Dense	Circle	5	Incongruent	0
Pterophyllum scalare	P11	Dense	Circle	5	Congruent	1
Pterophyllum scalare	P11	Dense	Circle	5	Incongruent	1
Pterophyllum scalare	P11	Dense	Circle	5	Congruent	1
Pterophyllum scalare	P11	Dense	Circle	5	Incongruent	0
Pterophyllum scalare	P11	Dense	Circle	5	Congruent	1
Pterophyllum scalare	P11	Dense	Circle	5	Incongruent	1
Pterophyllum scalare	P11	Dense	Circle	5	Congruent	1
Pterophyllum scalare	P12	Dense	Circle	1	Congruent	1
Pterophyllum scalare	P12	Dense	Circle	1	Incongruent	0
Pterophyllum scalare	P12	Dense	Circle	1	Congruent	1
Pterophyllum scalare	P12	Dense	Circle	1	Incongruent	0
Pterophyllum scalare	P12	Dense	Circle	1	Congruent	1
Pterophyllum scalare	P12	Dense	Circle	1	Incongruent	1
Pterophyllum scalare	P12	Dense	Circle	1	Congruent	0
Pterophyllum scalare	P12	Dense	Circle	1	Incongruent	1
Pterophyllum scalare	P12	Dense	Circle	1	Congruent	1
Pterophyllum scalare	P12	Dense	Circle	1	Incongruent	0
Pterophyllum scalare	P12	Dense	Circle	1	Congruent	1
Pterophyllum scalare	P12	Dense	Circle	1	Incongruent	1
Pterophyllum scalare	P12	Dense	Circle	2	Incongruent	0
Pterophyllum scalare	P12	Dense	Circle	2	Congruent	0
Pterophyllum scalare	P12	Dense	Circle	2	Incongruent	0
Pterophyllum scalare	P12	Dense	Circle	2	Congruent	1
Pterophyllum scalare	P12	Dense	Circle	2	Incongruent	1
Pterophyllum scalare	P12	Dense	Circle	2	Congruent	1
Pterophyllum scalare	P12	Dense	Circle	2	Incongruent	1
Pterophyllum scalare	P12	Dense	Circle	2	Congruent	1
Pterophyllum scalare	P12	Dense	Circle	2	Incongruent	1
Pterophyllum scalare	P12	Dense	Circle	2	Congruent	1
Pterophyllum scalare	P12	Dense	Circle	2	Incongruent	0
Pterophyllum scalare	P12	Dense	Circle	2	Congruent	0
Pterophyllum scalare	P12	Dense	Circle	3	Congruent	1
Pterophyllum scalare	P12	Dense	Circle	3	Incongruent	0
Pterophyllum scalare	P12	Dense	Circle	3	Congruent	0
Pterophyllum scalare	P12	Dense	Circle	3	Incongruent	1
Pterophyllum scalare	P12	Dense	Circle	3	Congruent	0
Pterophyllum scalare	P12	Dense	Circle	3	Incongruent	1
Pterophyllum scalare	P12	Dense	Circle	3	Congruent	1
Pterophyllum scalare	P12	Dense	Circle	3	Incongruent	0
Pterophyllum scalare	P12	Dense	Circle	3	Congruent	1
Pterophyllum scalare	P12	Dense	Circle	3	Incongruent	1
Pterophyllum scalare	P12	Dense	Circle	3	Congruent	0
Pterophyllum scalare	P12	Dense	Circle	3	Incongruent	0
Pterophyllum scalare	P12	Dense	Circle	4	Incongruent	1
Pterophyllum scalare	P12	Dense	Circle	4	Congruent	1
Pterophyllum scalare	P12	Dense	Circle	4	Incongruent	0
Pterophyllum scalare	P12	Dense	Circle	4	Congruent	0
Pterophyllum scalare	P12	Dense	Circle	4	Incongruent	1
Pterophyllum scalare	P12	Dense	Circle	4	Congruent	1
Pterophyllum scalare	P12	Dense	Circle	4	Incongruent	0
Pterophyllum scalare	P12	Dense	Circle	4	Congruent	0
Pterophyllum scalare	P12	Dense	Circle	4	Incongruent	1
Pterophyllum scalare	P12	Dense	Circle	4	Congruent	1
Pterophyllum scalare	P12	Dense	Circle	4	Incongruent	1
Pterophyllum scalare	P12	Dense	Circle	4	Congruent	1
Pterophyllum scalare	P12	Dense	Circle	5	Congruent	1
Pterophyllum scalare	P12	Dense	Circle	5	Incongruent	0
Pterophyllum scalare	P12	Dense	Circle	5	Congruent	1
Pterophyllum scalare	P12	Dense	Circle	5	Incongruent	0
Pterophyllum scalare	P12	Dense	Circle	5	Congruent	1
Pterophyllum scalare	P12	Dense	Circle	5	Incongruent	0
Pterophyllum scalare	P12	Dense	Circle	5	Congruent	1
Pterophyllum scalare	P12	Dense	Circle	5	Incongruent	1
Pterophyllum scalare	P12	Dense	Circle	5	Congruent	1
Pterophyllum scalare	P12	Dense	Circle	5	Incongruent	1
Pterophyllum scalare	P12	Dense	Circle	5	Congruent	1
Pterophyllum scalare	P12	Dense	Circle	5	Incongruent	1
Pterophyllum scalare	P2	Sparse	Cross	1	Congruent	1
Pterophyllum scalare	P2	Sparse	Cross	1	Incongruent	1
Pterophyllum scalare	P2	Sparse	Cross	1	Congruent	1
Pterophyllum scalare	P2	Sparse	Cross	1	Incongruent	0
Pterophyllum scalare	P2	Sparse	Cross	1	Congruent	1
Pterophyllum scalare	P2	Sparse	Cross	1	Incongruent	1
Pterophyllum scalare	P2	Sparse	Cross	1	Congruent	1
Pterophyllum scalare	P2	Sparse	Cross	1	Incongruent	0
Pterophyllum scalare	P2	Sparse	Cross	1	Congruent	1
Pterophyllum scalare	P2	Sparse	Cross	1	Incongruent	0
Pterophyllum scalare	P2	Sparse	Cross	1	Congruent	1
Pterophyllum scalare	P2	Sparse	Cross	1	Incongruent	1
Pterophyllum scalare	P2	Sparse	Cross	2	Incongruent	0
Pterophyllum scalare	P2	Sparse	Cross	2	Congruent	1
Pterophyllum scalare	P2	Sparse	Cross	2	Incongruent	0
Pterophyllum scalare	P2	Sparse	Cross	2	Congruent	1
Pterophyllum scalare	P2	Sparse	Cross	2	Incongruent	0
Pterophyllum scalare	P2	Sparse	Cross	2	Congruent	1
Pterophyllum scalare	P2	Sparse	Cross	2	Incongruent	1
Pterophyllum scalare	P2	Sparse	Cross	2	Congruent	0
Pterophyllum scalare	P2	Sparse	Cross	2	Incongruent	1
Pterophyllum scalare	P2	Sparse	Cross	2	Congruent	1
Pterophyllum scalare	P2	Sparse	Cross	2	Incongruent	1
Pterophyllum scalare	P2	Sparse	Cross	2	Congruent	1
Pterophyllum scalare	P2	Sparse	Cross	3	Congruent	1
Pterophyllum scalare	P2	Sparse	Cross	3	Incongruent	0
Pterophyllum scalare	P2	Sparse	Cross	3	Congruent	1
Pterophyllum scalare	P2	Sparse	Cross	3	Congruent	1
Pterophyllum scalare	P2	Sparse	Cross	3	Congruent	1
Pterophyllum scalare	P2	Sparse	Cross	3	Incongruent	1
Pterophyllum scalare	P2	Sparse	Cross	3	Congruent	1
Pterophyllum scalare	P2	Sparse	Cross	3	Incongruent	1
Pterophyllum scalare	P2	Sparse	Cross	3	Congruent	1
Pterophyllum scalare	P2	Sparse	Cross	3	Incongruent	1
Pterophyllum scalare	P2	Sparse	Cross	3	Congruent	0
Pterophyllum scalare	P2	Sparse	Cross	3	Incongruent	1
Pterophyllum scalare	P2	Sparse	Cross	4	Incongruent	1
Pterophyllum scalare	P2	Sparse	Cross	4	Congruent	1
Pterophyllum scalare	P2	Sparse	Cross	4	Incongruent	0
Pterophyllum scalare	P2	Sparse	Cross	4	Congruent	1
Pterophyllum scalare	P2	Sparse	Cross	4	Incongruent	1
Pterophyllum scalare	P2	Sparse	Cross	4	Congruent	0
Pterophyllum scalare	P2	Sparse	Cross	4	Incongruent	0
Pterophyllum scalare	P2	Sparse	Cross	4	Congruent	1
Pterophyllum scalare	P2	Sparse	Cross	4	Incongruent	1
Pterophyllum scalare	P2	Sparse	Cross	4	Congruent	0
Pterophyllum scalare	P2	Sparse	Cross	4	Incongruent	0
Pterophyllum scalare	P2	Sparse	Cross	4	Congruent	1
Pterophyllum scalare	P2	Sparse	Cross	5	Congruent	1
Pterophyllum scalare	P2	Sparse	Cross	5	Incongruent	0
Pterophyllum scalare	P2	Sparse	Cross	5	Congruent	1
Pterophyllum scalare	P2	Sparse	Cross	5	Incongruent	1
Pterophyllum scalare	P2	Sparse	Cross	5	Congruent	1
Pterophyllum scalare	P2	Sparse	Cross	5	Incongruent	1
Pterophyllum scalare	P2	Sparse	Cross	5	Congruent	1
Pterophyllum scalare	P2	Sparse	Cross	5	Incongruent	1
Pterophyllum scalare	P2	Sparse	Cross	5	Congruent	1
Pterophyllum scalare	P2	Sparse	Cross	5	Incongruent	1
Pterophyllum scalare	P2	Sparse	Cross	5	Congruent	1
Pterophyllum scalare	P2	Sparse	Cross	5	Incongruent	1
Pterophyllum scalare	P3	Sparse	Cross	1	Incongruent	1
Pterophyllum scalare	P3	Sparse	Cross	1	Congruent	1
Pterophyllum scalare	P3	Sparse	Cross	1	Incongruent	0
Pterophyllum scalare	P3	Sparse	Cross	1	Congruent	1
Pterophyllum scalare	P3	Sparse	Cross	1	Incongruent	1
Pterophyllum scalare	P3	Sparse	Cross	1	Congruent	1
Pterophyllum scalare	P3	Sparse	Cross	1	Incongruent	0
Pterophyllum scalare	P3	Sparse	Cross	1	Congruent	0
Pterophyllum scalare	P3	Sparse	Cross	1	Incongruent	0
Pterophyllum scalare	P3	Sparse	Cross	1	Congruent	1
Pterophyllum scalare	P3	Sparse	Cross	1	Incongruent	0
Pterophyllum scalare	P3	Sparse	Cross	1	Congruent	1
Pterophyllum scalare	P3	Sparse	Cross	2	Congruent	1
Pterophyllum scalare	P3	Sparse	Cross	2	Incongruent	0
Pterophyllum scalare	P3	Sparse	Cross	2	Congruent	1
Pterophyllum scalare	P3	Sparse	Cross	2	Incongruent	0
Pterophyllum scalare	P3	Sparse	Cross	2	Congruent	1
Pterophyllum scalare	P3	Sparse	Cross	2	Incongruent	1
Pterophyllum scalare	P3	Sparse	Cross	2	Congruent	1
Pterophyllum scalare	P3	Sparse	Cross	2	Incongruent	0
Pterophyllum scalare	P3	Sparse	Cross	2	Congruent	0
Pterophyllum scalare	P3	Sparse	Cross	2	Incongruent	1
Pterophyllum scalare	P3	Sparse	Cross	2	Congruent	1
Pterophyllum scalare	P3	Sparse	Cross	2	Incongruent	1
Pterophyllum scalare	P3	Sparse	Cross	3	Incongruent	0
Pterophyllum scalare	P3	Sparse	Cross	3	Congruent	1
Pterophyllum scalare	P3	Sparse	Cross	3	Incongruent	1
Pterophyllum scalare	P3	Sparse	Cross	3	Congruent	1
Pterophyllum scalare	P3	Sparse	Cross	3	Incongruent	0
Pterophyllum scalare	P3	Sparse	Cross	3	Congruent	0
Pterophyllum scalare	P3	Sparse	Cross	3	Incongruent	1
Pterophyllum scalare	P3	Sparse	Cross	3	Congruent	0
Pterophyllum scalare	P3	Sparse	Cross	3	Incongruent	0
Pterophyllum scalare	P3	Sparse	Cross	3	Congruent	1
Pterophyllum scalare	P3	Sparse	Cross	3	Incongruent	0
Pterophyllum scalare	P3	Sparse	Cross	3	Congruent	1
Pterophyllum scalare	P3	Sparse	Cross	4	Congruent	1
Pterophyllum scalare	P3	Sparse	Cross	4	Incongruent	0
Pterophyllum scalare	P3	Sparse	Cross	4	Congruent	0
Pterophyllum scalare	P3	Sparse	Cross	4	Incongruent	0
Pterophyllum scalare	P3	Sparse	Cross	4	Congruent	1
Pterophyllum scalare	P3	Sparse	Cross	4	Incongruent	1
Pterophyllum scalare	P3	Sparse	Cross	4	Congruent	0
Pterophyllum scalare	P3	Sparse	Cross	4	Incongruent	0
Pterophyllum scalare	P3	Sparse	Cross	4	Congruent	1
Pterophyllum scalare	P3	Sparse	Cross	4	Incongruent	0
Pterophyllum scalare	P3	Sparse	Cross	4	Congruent	1
Pterophyllum scalare	P3	Sparse	Cross	4	Incongruent	1
Pterophyllum scalare	P3	Sparse	Cross	5	Incongruent	1
Pterophyllum scalare	P3	Sparse	Cross	5	Congruent	1
Pterophyllum scalare	P3	Sparse	Cross	5	Incongruent	0
Pterophyllum scalare	P3	Sparse	Cross	5	Congruent	1
Pterophyllum scalare	P3	Sparse	Cross	5	Incongruent	0
Pterophyllum scalare	P3	Sparse	Cross	5	Congruent	1
Pterophyllum scalare	P3	Sparse	Cross	5	Incongruent	0
Pterophyllum scalare	P3	Sparse	Cross	5	Congruent	1
Pterophyllum scalare	P3	Sparse	Cross	5	Incongruent	1
Pterophyllum scalare	P3	Sparse	Cross	5	Congruent	1
Pterophyllum scalare	P3	Sparse	Cross	5	Incongruent	0
Pterophyllum scalare	P3	Sparse	Cross	5	Congruent	1
Pterophyllum scalare	P4	Dense	Cross	1	Congruent	1
Pterophyllum scalare	P4	Dense	Cross	1	Incongruent	1
Pterophyllum scalare	P4	Dense	Cross	1	Congruent	0
Pterophyllum scalare	P4	Dense	Cross	1	Incongruent	0
Pterophyllum scalare	P4	Dense	Cross	1	Congruent	1
Pterophyllum scalare	P4	Dense	Cross	1	Incongruent	1
Pterophyllum scalare	P4	Dense	Cross	1	Congruent	1
Pterophyllum scalare	P4	Dense	Cross	1	Incongruent	1
Pterophyllum scalare	P4	Dense	Cross	1	Congruent	1
Pterophyllum scalare	P4	Dense	Cross	1	Incongruent	0
Pterophyllum scalare	P4	Dense	Cross	1	Congruent	1
Pterophyllum scalare	P4	Dense	Cross	1	Incongruent	1
Pterophyllum scalare	P4	Dense	Cross	2	Incongruent	0
Pterophyllum scalare	P4	Dense	Cross	2	Congruent	0
Pterophyllum scalare	P4	Dense	Cross	2	Incongruent	1
Pterophyllum scalare	P4	Dense	Cross	2	Congruent	1
Pterophyllum scalare	P4	Dense	Cross	2	Incongruent	0
Pterophyllum scalare	P4	Dense	Cross	2	Congruent	1
Pterophyllum scalare	P4	Dense	Cross	2	Incongruent	1
Pterophyllum scalare	P4	Dense	Cross	2	Congruent	1
Pterophyllum scalare	P4	Dense	Cross	2	Incongruent	1
Pterophyllum scalare	P4	Dense	Cross	2	Congruent	1
Pterophyllum scalare	P4	Dense	Cross	2	Incongruent	1
Pterophyllum scalare	P4	Dense	Cross	2	Congruent	1
Pterophyllum scalare	P4	Dense	Cross	3	Congruent	1
Pterophyllum scalare	P4	Dense	Cross	3	Incongruent	1
Pterophyllum scalare	P4	Dense	Cross	3	Congruent	1
Pterophyllum scalare	P4	Dense	Cross	3	Incongruent	1
Pterophyllum scalare	P4	Dense	Cross	3	Congruent	1
Pterophyllum scalare	P4	Dense	Cross	3	Incongruent	0
Pterophyllum scalare	P4	Dense	Cross	3	Congruent	1
Pterophyllum scalare	P4	Dense	Cross	3	Incongruent	1
Pterophyllum scalare	P4	Dense	Cross	3	Congruent	1
Pterophyllum scalare	P4	Dense	Cross	3	Incongruent	1
Pterophyllum scalare	P4	Dense	Cross	3	Congruent	1
Pterophyllum scalare	P4	Dense	Cross	3	Incongruent	1
Pterophyllum scalare	P4	Dense	Cross	4	Incongruent	1
Pterophyllum scalare	P4	Dense	Cross	4	Congruent	1
Pterophyllum scalare	P4	Dense	Cross	4	Incongruent	0
Pterophyllum scalare	P4	Dense	Cross	4	Congruent	1
Pterophyllum scalare	P4	Dense	Cross	4	Incongruent	1
Pterophyllum scalare	P4	Dense	Cross	4	Congruent	1
Pterophyllum scalare	P4	Dense	Cross	4	Incongruent	0
Pterophyllum scalare	P4	Dense	Cross	4	Congruent	1
Pterophyllum scalare	P4	Dense	Cross	4	Incongruent	1
Pterophyllum scalare	P4	Dense	Cross	4	Congruent	1
Pterophyllum scalare	P4	Dense	Cross	4	Incongruent	0
Pterophyllum scalare	P4	Dense	Cross	4	Congruent	1
Pterophyllum scalare	P4	Dense	Cross	5	Congruent	1
Pterophyllum scalare	P4	Dense	Cross	5	Incongruent	0
Pterophyllum scalare	P4	Dense	Cross	5	Congruent	1
Pterophyllum scalare	P4	Dense	Cross	5	Incongruent	1
Pterophyllum scalare	P4	Dense	Cross	5	Congruent	1
Pterophyllum scalare	P4	Dense	Cross	5	Incongruent	1
Pterophyllum scalare	P4	Dense	Cross	5	Congruent	0
Pterophyllum scalare	P4	Dense	Cross	5	Incongruent	0
Pterophyllum scalare	P4	Dense	Cross	5	Congruent	1
Pterophyllum scalare	P4	Dense	Cross	5	Incongruent	0
Pterophyllum scalare	P4	Dense	Cross	5	Congruent	1
Pterophyllum scalare	P4	Dense	Cross	5	Incongruent	0
Pterophyllum scalare	P5	Dense	Cross	1	Incongruent	1
Pterophyllum scalare	P5	Dense	Cross	1	Congruent	0
Pterophyllum scalare	P5	Dense	Cross	1	Incongruent	1
Pterophyllum scalare	P5	Dense	Cross	1	Congruent	1
Pterophyllum scalare	P5	Dense	Cross	1	Incongruent	0
Pterophyllum scalare	P5	Dense	Cross	1	Congruent	0
Pterophyllum scalare	P5	Dense	Cross	1	Incongruent	1
Pterophyllum scalare	P5	Dense	Cross	1	Congruent	1
Pterophyllum scalare	P5	Dense	Cross	1	Incongruent	0
Pterophyllum scalare	P5	Dense	Cross	1	Congruent	1
Pterophyllum scalare	P5	Dense	Cross	1	Incongruent	1
Pterophyllum scalare	P5	Dense	Cross	1	Congruent	1
Pterophyllum scalare	P5	Dense	Cross	2	Congruent	1
Pterophyllum scalare	P5	Dense	Cross	2	Incongruent	1
Pterophyllum scalare	P5	Dense	Cross	2	Congruent	1
Pterophyllum scalare	P5	Dense	Cross	2	Incongruent	1
Pterophyllum scalare	P5	Dense	Cross	2	Congruent	1
Pterophyllum scalare	P5	Dense	Cross	2	Incongruent	1
Pterophyllum scalare	P5	Dense	Cross	2	Congruent	0
Pterophyllum scalare	P5	Dense	Cross	2	Incongruent	0
Pterophyllum scalare	P5	Dense	Cross	2	Congruent	1
Pterophyllum scalare	P5	Dense	Cross	2	Incongruent	0
Pterophyllum scalare	P5	Dense	Cross	2	Congruent	0
Pterophyllum scalare	P5	Dense	Cross	2	Incongruent	1
Pterophyllum scalare	P5	Dense	Cross	3	Incongruent	1
Pterophyllum scalare	P5	Dense	Cross	3	Congruent	1
Pterophyllum scalare	P5	Dense	Cross	3	Incongruent	0
Pterophyllum scalare	P5	Dense	Cross	3	Congruent	1
Pterophyllum scalare	P5	Dense	Cross	3	Incongruent	0
Pterophyllum scalare	P5	Dense	Cross	3	Congruent	1
Pterophyllum scalare	P5	Dense	Cross	3	Incongruent	0
Pterophyllum scalare	P5	Dense	Cross	3	Congruent	1
Pterophyllum scalare	P5	Dense	Cross	3	Incongruent	1
Pterophyllum scalare	P5	Dense	Cross	3	Congruent	1
Pterophyllum scalare	P5	Dense	Cross	3	Incongruent	1
Pterophyllum scalare	P5	Dense	Cross	3	Congruent	1
Pterophyllum scalare	P5	Dense	Cross	4	Congruent	0
Pterophyllum scalare	P5	Dense	Cross	4	Incongruent	1
Pterophyllum scalare	P5	Dense	Cross	4	Congruent	0
Pterophyllum scalare	P5	Dense	Cross	4	Incongruent	0
Pterophyllum scalare	P5	Dense	Cross	4	Congruent	1
Pterophyllum scalare	P5	Dense	Cross	4	Incongruent	1
Pterophyllum scalare	P5	Dense	Cross	4	Congruent	1
Pterophyllum scalare	P5	Dense	Cross	4	Incongruent	0
Pterophyllum scalare	P5	Dense	Cross	4	Congruent	1
Pterophyllum scalare	P5	Dense	Cross	4	Incongruent	1
Pterophyllum scalare	P5	Dense	Cross	4	Congruent	0
Pterophyllum scalare	P5	Dense	Cross	4	Incongruent	0
Pterophyllum scalare	P5	Dense	Cross	5	Incongruent	1
Pterophyllum scalare	P5	Dense	Cross	5	Congruent	1
Pterophyllum scalare	P5	Dense	Cross	5	Incongruent	1
Pterophyllum scalare	P5	Dense	Cross	5	Congruent	0
Pterophyllum scalare	P5	Dense	Cross	5	Incongruent	1
Pterophyllum scalare	P5	Dense	Cross	5	Congruent	0
Pterophyllum scalare	P5	Dense	Cross	5	Incongruent	1
Pterophyllum scalare	P5	Dense	Cross	5	Congruent	0
Pterophyllum scalare	P5	Dense	Cross	5	Incongruent	0
Pterophyllum scalare	P5	Dense	Cross	5	Congruent	0
Pterophyllum scalare	P5	Dense	Cross	5	Incongruent	1
Pterophyllum scalare	P5	Dense	Cross	5	Congruent	0
Pterophyllum scalare	P6	Dense	Cross	1	Congruent	1
Pterophyllum scalare	P6	Dense	Cross	1	Incongruent	1
Pterophyllum scalare	P6	Dense	Cross	1	Congruent	0
Pterophyllum scalare	P6	Dense	Cross	1	Incongruent	1
Pterophyllum scalare	P6	Dense	Cross	1	Congruent	1
Pterophyllum scalare	P6	Dense	Cross	1	Incongruent	0
Pterophyllum scalare	P6	Dense	Cross	1	Congruent	0
Pterophyllum scalare	P6	Dense	Cross	1	Incongruent	1
Pterophyllum scalare	P6	Dense	Cross	1	Congruent	1
Pterophyllum scalare	P6	Dense	Cross	1	Incongruent	1
Pterophyllum scalare	P6	Dense	Cross	1	Congruent	0
Pterophyllum scalare	P6	Dense	Cross	1	Incongruent	1
Pterophyllum scalare	P6	Dense	Cross	2	Incongruent	1
Pterophyllum scalare	P6	Dense	Cross	2	Congruent	0
Pterophyllum scalare	P6	Dense	Cross	2	Incongruent	0
Pterophyllum scalare	P6	Dense	Cross	2	Congruent	1
Pterophyllum scalare	P6	Dense	Cross	2	Incongruent	1
Pterophyllum scalare	P6	Dense	Cross	2	Congruent	1
Pterophyllum scalare	P6	Dense	Cross	2	Incongruent	1
Pterophyllum scalare	P6	Dense	Cross	2	Congruent	1
Pterophyllum scalare	P6	Dense	Cross	2	Incongruent	0
Pterophyllum scalare	P6	Dense	Cross	2	Congruent	0
Pterophyllum scalare	P6	Dense	Cross	2	Incongruent	1
Pterophyllum scalare	P6	Dense	Cross	2	Congruent	1
Pterophyllum scalare	P6	Dense	Cross	3	Congruent	1
Pterophyllum scalare	P6	Dense	Cross	3	Incongruent	0
Pterophyllum scalare	P6	Dense	Cross	3	Congruent	1
Pterophyllum scalare	P6	Dense	Cross	3	Incongruent	0
Pterophyllum scalare	P6	Dense	Cross	3	Congruent	0
Pterophyllum scalare	P6	Dense	Cross	3	Incongruent	1
Pterophyllum scalare	P6	Dense	Cross	3	Congruent	1
Pterophyllum scalare	P6	Dense	Cross	3	Incongruent	1
Pterophyllum scalare	P6	Dense	Cross	3	Congruent	1
Pterophyllum scalare	P6	Dense	Cross	3	Incongruent	0
Pterophyllum scalare	P6	Dense	Cross	3	Congruent	1
Pterophyllum scalare	P6	Dense	Cross	3	Incongruent	1
Pterophyllum scalare	P6	Dense	Cross	4	Incongruent	0
Pterophyllum scalare	P6	Dense	Cross	4	Congruent	1
Pterophyllum scalare	P6	Dense	Cross	4	Incongruent	0
Pterophyllum scalare	P6	Dense	Cross	4	Congruent	0
Pterophyllum scalare	P6	Dense	Cross	4	Incongruent	1
Pterophyllum scalare	P6	Dense	Cross	4	Congruent	0
Pterophyllum scalare	P6	Dense	Cross	4	Incongruent	1
Pterophyllum scalare	P6	Dense	Cross	4	Congruent	1
Pterophyllum scalare	P6	Dense	Cross	4	Incongruent	1
Pterophyllum scalare	P6	Dense	Cross	4	Congruent	1
Pterophyllum scalare	P6	Dense	Cross	4	Incongruent	0
Pterophyllum scalare	P6	Dense	Cross	4	Congruent	1
Pterophyllum scalare	P6	Dense	Cross	5	Congruent	0
Pterophyllum scalare	P6	Dense	Cross	5	Incongruent	1
Pterophyllum scalare	P6	Dense	Cross	5	Congruent	0
Pterophyllum scalare	P6	Dense	Cross	5	Incongruent	1
Pterophyllum scalare	P6	Dense	Cross	5	Congruent	1
Pterophyllum scalare	P6	Dense	Cross	5	Incongruent	0
Pterophyllum scalare	P6	Dense	Cross	5	Congruent	1
Pterophyllum scalare	P6	Dense	Cross	5	Incongruent	1
Pterophyllum scalare	P6	Dense	Cross	5	Congruent	1
Pterophyllum scalare	P6	Dense	Cross	5	Incongruent	1
Pterophyllum scalare	P6	Dense	Cross	5	Congruent	1
Pterophyllum scalare	P6	Dense	Cross	5	Incongruent	1
Pterophyllum scalare	P7	Sparse	Circle	1	Incongruent	1
Pterophyllum scalare	P7	Sparse	Circle	1	Congruent	1
Pterophyllum scalare	P7	Sparse	Circle	1	Incongruent	1
Pterophyllum scalare	P7	Sparse	Circle	1	Congruent	1
Pterophyllum scalare	P7	Sparse	Circle	1	Incongruent	1
Pterophyllum scalare	P7	Sparse	Circle	1	Congruent	1
Pterophyllum scalare	P7	Sparse	Circle	1	Incongruent	1
Pterophyllum scalare	P7	Sparse	Circle	1	Congruent	1
Pterophyllum scalare	P7	Sparse	Circle	1	Incongruent	1
Pterophyllum scalare	P7	Sparse	Circle	1	Congruent	1
Pterophyllum scalare	P7	Sparse	Circle	1	Incongruent	0
Pterophyllum scalare	P7	Sparse	Circle	1	Congruent	0
Pterophyllum scalare	P7	Sparse	Circle	2	Congruent	1
Pterophyllum scalare	P7	Sparse	Circle	2	Incongruent	1
Pterophyllum scalare	P7	Sparse	Circle	2	Congruent	0
Pterophyllum scalare	P7	Sparse	Circle	2	Incongruent	0
Pterophyllum scalare	P7	Sparse	Circle	2	Congruent	1
Pterophyllum scalare	P7	Sparse	Circle	2	Incongruent	0
Pterophyllum scalare	P7	Sparse	Circle	2	Congruent	1
[truncated: 1,601 more rows]
